# Supplementary material for: Ethnic Differences in Physiological Responses to Fear Conditioned Stimuli
Source: PLoS One. 2014 Dec 12;9(12):e114977. doi: 10.1371/journal.pone.0114977 (PMC4264849; doi:10.1371/journal.pone.0114977)
Supplement: S1 File — (XLSX) [file pone.0114977.s002.xlsx]

## Sheet: PR minus hbt
																					PTO RICO	PTO RICO	PTO RICO		avg hbt	0.0458109	-0.171235	0.525144	-0.150919	0.714277	0.0780071	0.113537	-0.0480466	0.0613354	0.179098	0.254463	-0.126948	0.336946	0.276966	0.639251	0.0409605	0.637255	-0.0288229	0.584191					ID
ID	AG27	AH12	CP16	DC05	EM19	EO25	ES11	HR30	JM21	JO23	JP09	JR04	JR21	JR30	JV20	PC09	W023	WS01	YM04	ID	ALL	39			ID	AG27	AH12	CP16	DC05	EM19	EO25	ES11	HR30	JM21	JO23	JP09	JR04	JR21	JR30	JV20	PC09	W023	WS01	YM04	ID	PR	39		SEX
SEX	Male	Male	Male	Male	Male	Male	Male	Male	Male	Male	Male	Male	Male	Male	Male	Male	Male	Male	Male	SEX	AVERAGE	STD ERR			SEX	Male	Male	Male	Male	Male	Male	Male	Male	Male	Male	Male	Male	Male	Male	Male	Male	Male	Male	Male	SEX	AVERAGE	STD ERR		CS+
CS+	CS+	CS+	CS+	CS+	CS+	CS+	CS+	CS+	CS+	CS+	CS+	CS+	CS+	CS+	CS+	CS+	CS+	CS+	CS+	CS+	CS+	CS+	CS+		CS+	CS+	CS+	CS+	CS+	CS+	CS+	CS+	CS+	CS+	CS+	CS+	CS+	CS+	CS+	CS+	CS+	CS+	CS+	CS+	CS+	CS+	CS+		hbt
hbt	-0.251945	-0.384005	0.539458	0.121033	0.913762	-0.34375	0.403839	-0.195157	0.323252	-0.255792	0.725512	-0.371073	0.335118	0.261454	0.825023	0.636611	0.709173	-0.220971	0.618719	hbt	0.231066	0.0725169			hbt	-0.297756	-0.21277	0.0143141	0.271952	0.199485	-0.421757	0.290302	-0.14711	0.261917	-0.43489	0.471049	-0.244126	-0.00182789	-0.0155127	0.185772	0.59565	0.0719185	-0.192149	0.0345275	hbt	0.0225784	0.0660952		hbt
hbt	0.372385	0.0698749	0.565966	-0.255793	0.481087	0.231756	-0.223169	0.265166	0.182218	0.601105	-0.128846	-0.216508	0.275992	-0.143224	0.618718	-0.380172	0.495088	0.434138	0.494105	hbt	0.196836	0.0528152			hbt	0.326575	0.24111	0.0408216	-0.104874	-0.23319	0.153749	-0.336707	0.313213	0.120883	0.422007	-0.383309	-0.0895605	-0.0609546	-0.42019	-0.0205331	-0.421133	-0.142167	0.462961	-0.0900858	hbt	-0.0116518	0.064271		hbt
hbt	0.116927	-0.168287	0.601106	-0.20009	0.539458	-0.128847	-0.286411	-0.0826771	-0.143204	-0.368432	0.724165	0.272431	0.462458	0.171149	0.430752	-0.38906	0.665117	-0.22964	0.906788	hbt	0.1523	0.0659304			hbt	0.0711164	0.00294826	0.0759625	-0.0491712	-0.174819	-0.206854	-0.399948	-0.0346305	-0.204539	-0.54753	0.469702	0.399378	0.125511	-0.105817	-0.208499	-0.43002	0.0278624	-0.200817	0.322597	hbt	-0.0561877	0.0618912		hbt
hbt	-0.0541239	-0.202523	0.394046	-0.268825	0.922801	0.552869	0.55989	-0.179519	-0.116925	0.73951	-0.302979	-0.19264	0.274217	0.818486	0.682511	0.296463	0.679641	-0.098819	0.317152	hbt	0.253749	0.0665766			hbt	-0.0999348	-0.0312884	-0.131098	-0.117906	0.208524	0.474862	0.446353	-0.131472	-0.17826	0.560412	-0.557442	-0.0656919	-0.062729	0.54152	0.0432601	0.255502	0.0423862	-0.0699961	-0.267039	hbt	0.0452611	0.0682243		avg hbt
avg hbt	0.0458109	-0.171235	0.525144	-0.150919	0.714277	0.0780071	0.113537	-0.0480466	0.0613354	0.179098	0.254463	-0.126948	0.336946	0.276966	0.639251	0.0409605	0.637255	-0.0288229	0.584191																														avg hbt
																																																	cond
cond	-0.171164	0.681794	0.558141	0.932275	0.736201	0.571114	-0.173993	0.317153	0.542167	0.546651	0.575374	-0.235932	0.668781	0.672423	0.908402	0.964709	0.958615	0.223169	0.700865	cond	0.525092	0.0600313				-0.216975	0.853029	0.0329967	1.08319	0.0219239	0.493107	-0.28753	0.365199	0.480832	0.367553	0.320911	-0.108984	0.331835	0.395457	0.269151	0.923749	0.32136	0.251992	0.116674		0.316604	0.0830361		cond
cond	0.356304	1.06525	0.394043	1.50033	0.710551	1.13063	0.062498	0.952996	-0.149869	0.737526	0.958107	0.266999	0.538553	0.876673	0.783745	0.869963	0.924912	0.415754	0.850666	cond	0.697138	0.0639014				0.310493	1.23649	-0.131101	1.65124	-0.00372564	1.05262	-0.0510392	1.00104	-0.211204	0.558428	0.703644	0.393947	0.201607	0.599707	0.144494	0.829002	0.287658	0.444577	0.266475		0.48865	0.113576		cond
cond	0.590452	0.963696	0.858668	0.59785	0.655506	0.464565	-0.159343	0.342327	0.378887	0.634306	1.04955	-0.324759	0.942176	0.768015	0.678924	0.957087	0.638909	0.671693	0.72349	cond	0.601684	0.0568893				0.544641	1.13493	0.333524	0.748769	-0.0587715	0.386558	-0.27288	0.390373	0.317551	0.455208	0.79509	-0.197811	0.605229	0.491049	0.0396734	0.916126	0.0016543	0.700516	0.139298		0.393196	0.0878036		cond
cond	0.373695	0.665852	0.549327	1.38561	1.15075	0.850092	-0.0988231	0.385276	0.336573	-0.108251	0.842591	0.225347	0.447432	0.843751	0.293152	1.07438	0.70295	0.458216	0.780625	cond	0.587292	0.0632456				0.327885	0.837087	0.0241829	1.53653	0.43647	0.772085	-0.21236	0.433323	0.275237	-0.287349	0.588129	0.352295	0.110486	0.566784	-0.346099	1.03342	0.0656953	0.487038	0.196434		0.378804	0.106685		cond
cond	0.3763	1.32803	0.879452	1.56219	0.503891	0.638908	-0.098819	0.433012	0.263318	1.11497	0.624999	-0.427337	1.08073	0.916428	0.797334	1.10574	0.872764	-0.182217	0.741488	cond	0.659536	0.0827796				0.330489	1.49927	0.354308	1.71311	-0.210386	0.560901	-0.212356	0.481059	0.201982	0.935874	0.370536	-0.30039	0.74378	0.639462	0.158083	1.06478	0.235509	-0.153394	0.157297		0.451048	0.127459		P COND
																																																	avg cond
																																																	early ext
early ext	0.521042	0.877229	0.881118	0.958109	0.976283	1.02841	-0.093747	0.436382	0.231757	1.0102	0.415754	-0.272432	1.0073	1.07028	0.690335	1.48298	1.21915	0.581284	0.719429	early ext	0.723203	0.0706795				0.475231	1.04846	0.355974	1.10903	0.262005	0.950398	-0.207284	0.484428	0.170421	0.831104	0.161292	-0.145484	0.670352	0.793315	0.0510845	1.44202	0.581895	0.610107	0.135238		0.514715	0.101947		early ext
early ext	0.457148	0.65252	0.293148	1.66742	-0.332194	0.293151	0.187501	0.116953	0.0625012	0.378887	0.165361	0.200097	0.948375	0.736866	0.71875	0.763549	1.06066	-0.15625	0.700167	early ext	0.46919	0.0751063				0.411337	0.823754	-0.231996	1.81833	-1.04647	0.215144	0.0739637	0.165	0.0011658	0.199789	-0.0891022	0.327045	0.611428	0.459899	0.0794991	0.722588	0.423408	-0.127428	0.115976		0.260702	0.127599		early ext
early ext	0.400195	0.640435	-0.359031	1.16215	0.0698642	0.539459	-0.240035	-0.165351	-0.0625012	0.933324	-0.159345	-0.153092	0.542168	0.935936	1.21634	1.20708	0.686077	0.902471	0.456078	early ext	0.450117	0.0852731				0.354385	0.81167	-0.884175	1.31307	-0.644413	0.461452	-0.353573	-0.117305	-0.123837	0.754226	-0.413807	-0.0261445	0.205221	0.65897	0.577093	1.16611	0.0488223	0.931294	-0.128113		0.241629	0.140586		early ext
early ext	0.493117	-0.121029	0.108264	-0.229648	0.24004	0.32476	0.190085	0.0541276	0.136215	-0.0625012	0.235933	-0.112673	0.909477	0.832097	0.190087	1.12543	0.505826	0.945797	0.136218	early ext	0.310612	0.062854				0.447306	0.050206	-0.41688	-0.0787288	-0.474237	0.246753	0.076548	0.102174	0.0748795	-0.241599	-0.0185299	0.0142742	0.572531	0.55513	-0.449164	1.08447	-0.131429	0.97462	-0.447973		0.102124	0.104471		early ext
early ext	0.569402	-0.103642	0.298102	0.710548	0.419261	-0.124998	0.223169	-0.116927	0.307778	-0.357672	-0.0698785	-0.132582	0.883884	1.30504	0.112673	0.654014	0.582958	0.434139	0.202522	early ext	0.305147	0.0670253				0.523591	0.0675932	-0.227042	0.861466	-0.295016	-0.203005	0.109632	-0.0688808	0.246442	-0.53677	-0.324341	-0.00563476	0.546937	1.02807	-0.526578	0.613053	-0.054297	0.462962	-0.381669		0.0966586	0.106322		AVG E EXT
																																																	late ext
late ext	0.299738	0.890488	0.483114	1.6099	0.689629	1.0265	-0.216507	-0.159345	-0.231757	-0.35217	0.788714	-0.112671	0.748044	0.915362	-0.651021	1.08027	1.32435	0.569402	-0.291481	late ext	0.442662	0.103709				0.253927	1.06172	-0.0420301	1.76082	-0.0246482	0.948497	-0.330044	-0.111298	-0.293092	-0.531268	0.534251	0.0142765	0.411098	0.638396	-1.29027	1.03931	0.687094	0.598225	-0.875673		0.234174	0.169672		late ext
late ext	0.367104	1.17302	0.588792	0.813101	0.737527	0.517279	-0.159346	-0.112671	-0.318689	0.558143	-0.139756	0.465615	0.676763	0.409841	-0.354932	0.471863	0.910547	0.53033	0.547544	late ext	0.40432	0.0685245				0.321293	1.34425	0.063648	0.96402	0.0232498	0.439272	-0.272883	-0.0646246	-0.380025	0.379045	-0.394219	0.592562	0.339817	0.132875	-0.994182	0.430903	0.273292	0.559153	-0.0366469		0.195832	0.119424		late ext
late ext	0.460342	0.712609	0.882224	-0.0883742	0.628897	0.353554	-0.15625	-0.0826813	0.624218	0.789333	0.240037	-0.0826813	0.631992	0.699468	-0.165359	0.838525	0.703647	0.791803	0.70295	late ext	0.44654	0.0606418				0.414531	0.883844	0.35708	0.0625446	-0.0853797	0.275547	-0.269787	-0.0346348	0.562883	0.610235	-0.0144259	0.0442663	0.295046	0.422502	-0.804609	0.797565	0.066392	0.820626	0.118759		0.238052	0.0951657		late ext
late ext	0.583797	-0.0826801	-0.265174	1.69616	0.430747	0.4375	0.146574	0.22317	0.819084	0.317154	0.0541286	-0.044195	0.51444	0.365766	-0.582123	1.42659	-0.352163	-0.430751	0.743461	late ext	0.315867	0.0944214				0.537986	0.0885548	-0.790317	1.84708	-0.28353	0.359493	0.0330367	0.271217	0.757748	0.138056	-0.200334	0.0827526	0.177494	0.0887999	-1.22137	1.38563	-0.989418	-0.401928	0.15927		0.107379	0.168029		late ext
late ext	0.436383	-0.103642	0.78	-0.244064	0.309357	0.227503	-0.0883861	0.512538	-0.265165	0.179519	0.801	0.40745	0.616346	-0.190074	-0.452855	-0.270634	0.488137	0.499022	1.48955	late ext	0.270104	0.0774548				0.390572	0.0675932	0.254856	-0.0931448	-0.40492	0.149496	-0.201923	0.560585	-0.3265	0.000421116	0.546537	0.534398	0.2794	-0.46704	-1.09211	-0.311594	-0.149118	0.527845	0.905356		0.0616165	0.109456		AVG L EXT
																																																	avg ext
																																																	recall
recall	0.381455	1.23862	0.429611	1.59773	1.40972	0.0937497	0.275992	0.192639	0.286412	-0.171164	0.626561	0.444145	0.381454	-0.220968	0.307777	0.888841	1.17468	0.318689	0.495093	recall	0.534265	0.0810354				0.335644	1.40985	-0.0955325	1.74865	0.695439	0.0157426	0.162455	0.240686	0.225076	-0.350262	0.372098	0.571093	0.0445081	-0.497935	-0.331474	0.847881	0.537428	0.347512	-0.0890983		0.325777	0.130822		recall
recall	0.420426	0.566824	0.684652	0.635844	0.768649	0.342326	0.510627	0.0698749	-0.29148	0.625	0.385276	-0.231755	0.22964	-0.265175	0.698771	0.705032	0.535826	0.347986	0.469791	recall	0.379375	0.053711				0.374615	0.738059	0.159508	0.786762	0.0543715	0.264319	0.39709	0.117921	-0.352815	0.445902	0.130813	-0.104808	-0.107306	-0.542142	0.0595208	0.664071	-0.101429	0.376809	-0.1144		0.170887	0.0817533		recall
recall	0.349386	-0.16238	0.683937	-0.182217	-0.284701	-0.0312442	0.522913	0.0541249	-0.251945	0.711238	0.365772	0.0988226	0.179517	0.728872	0.317153	0.807678	0.877231	0.389059	0.391562	recall	0.292883	0.0594551				0.303575	0.00885511	0.158793	-0.0312979	-0.998979	-0.109251	0.409376	0.102171	-0.313281	0.53214	0.11131	0.22577	-0.157429	0.451905	-0.322097	0.766717	0.239977	0.417882	-0.192629		0.0843952	0.0905737		recall
recall	0.0698778	0.592103	0.694565	0.997556	0.621867	0.630443	0.32626	0.098818	0.415754	-0.456079	0.231756	0.197644	0.433012	-0.231765	0.286412	0.190086	0.489138	-0.0624972	0.550213	recall	0.319745	0.0555957				0.0240669	0.763338	0.169421	1.14847	-0.09241	0.552436	0.212723	0.146865	0.354418	-0.635177	-0.0227066	0.324591	0.096066	-0.508731	-0.352839	0.149125	-0.148117	-0.0336743	-0.0339782		0.111257	0.0959754		recall
recall	0.0541239	0.242062	0.4181	1.93599	0.673871	0.527561	0.395284	0.0312506	-0.0883889	0.401414	0.705723	0.0698785	0.423896	-0.321736	0.359034	0.933324	0.573672	-0.132581	0.275992	recall	0.393603	0.078341				0.00831304	0.413297	-0.107043	2.0869	-0.0404066	0.449554	0.281747	0.0792972	-0.149724	0.222316	0.45126	0.196826	0.0869493	-0.598702	-0.280217	0.892363	-0.0635834	-0.103758	-0.308199		0.185115	0.130683		AVG RECALL
																																																	RECALL 1-2
renewal	0.62967	0.911086	0.737526	1.34738	1.53571	0.807678	0.367104	0.139757	0.783123	0.59703	0.747391	0.403836	1.29866	2.11855	1.17135	1.02126	0.769283	0.552869	0.797334	renewal	0.880874	0.0737921				0.583859	1.08232	0.212382	1.4983	0.82143	0.729671	0.253567	0.187803	0.721787	0.417932	0.492929	0.530784	0.961716	1.84159	0.532104	0.980298	0.132028	0.581692	0.213143		0.672386	0.104029		renewal
renewal	0.270633	0.516335	1.0155	1.6096	1.18668	0.909476	0.702952	0.076548	0.453932	1.29112	0.596211	-0.108254	0.821465	1.84216	0.600293	1.36752	0.779997	0.255792	0.677484	renewal	0.782392	0.0821586				0.224822	0.68757	0.490359	1.76052	0.4724	0.831469	0.589415	0.124595	0.392596	1.11202	0.341748	0.0186933	0.484518	1.56519	-0.038958	1.32656	0.142743	0.284615	0.093293		0.573904	0.120264		renewal
renewal	0.165357	-0.207289	-0.617142	1.04442	0.218749	0.861503	0.401414	0.098818	0.805862	1.08838	0.555511	0	1.08613	0.861502	1.84798	0.173993	0.36843	0.184878	0	renewal	0.470448	0.0922766				0.119546	-0.0360538	-1.14229	1.19534	-0.495528	0.783496	0.287877	0.146865	0.744527	0.909282	0.301049	0.126948	0.749187	0.584535	1.20873	0.133032	-0.268824	0.213701	-0.584191		0.26196	0.140363		renewal
renewal	0.251945	0.225347	0.487139	1.28733	0.641196	0.345168	0.0441905	0.0625012	0.173992	1.02221	0.281251	0	0.674595	1.27437	0.149869	0.686078	0.617135	0.436382	-0.146575	renewal	0.448112	0.0659034				0.206135	0.396582	-0.0380054	1.43825	-0.0730811	0.267161	-0.0693467	0.110548	0.112657	0.843116	0.0267884	0.126948	0.337648	0.997406	-0.489381	0.645117	-0.0201204	0.465205	-0.730766		0.239624	0.115067		renewal
renewal	0.31561	0.209631	0.124988	0.573673	0.31561	0.242062	-0.159343	0.093747	1.15836	1.14266	0.45928	0	0.905711	-0.202534	0.636611	0.680361	0.324766	0.494106	0.108251	renewal	0.390713	0.0623542				0.269799	0.380866	-0.400156	0.724592	-0.398667	0.164055	-0.27288	0.141794	1.09702	0.963558	0.204817	0.126948	0.568765	-0.4795	-0.00263985	0.6394	-0.312489	0.522929	-0.47594		0.182225	0.112161		renewal
																																																	AVG RENEWAL
																																																	RENEWAL 1-2
reinstate	0.542167	-0.458215	0.302975	0.843171	1.21714	1.00827	-0.171164	0.3125	1.12976	0.728869	2.2413	-0.132585	-0.225347	0.708486	0.713979	0.62656	1.06112	0.38906	0.941138	reinstate	0.619957	0.100539
reinstate	-0.128847	0.722139	0.894316	0.730875	0.617137	-0.330718	0.195155	0	0.681795	0.945797	2.26665	-0.143204	0.936458	0.766742	0.48914	1.17759	-0.607566	0.559017	0.854675	reinstate	0.559324	0.103203
reinstate	0.173994	0.810093	0.694567	-0.116929	0.339466	0.655505	-0.08839	0.0826771	-0.250001	0.872205	2.45367	0.211947	0.265164	1.24138	1.24687	0.321738	1.13278	0.628894	0.534913	reinstate	0.590029	0.10163
reinstate	0.563368	-0.108253	0.609973	-0.251946	0.812502	0.90625	0.103642	0.21875	0.436383	0.956066	2.27632	0.441941	0.318689	-0.261461	0.691042	0.282981	0.121012	0.149869	0.881117	reinstate	0.481487	0.0918501
reinstate	0.302979	0.0624972	0.587135	1.83179	0.560761	0.209633	-0.062498	0.257694	-0.263319	0.607569	2.17631	-0.159346	0.435262	0.654012	0.323253	0.330719	1.06617	0.540362	0.251945	reinstate	0.511207	0.0982955
CS -	CS-	CS-	CS-	CS-	CS-	CS-	CS-	CS-	CS-	CS-	CS-	CS-	CS-	CS-	CS-	CS-	CS-	CS-	CS-	CS -	CS -	CS -	CS -
hbt	0.270631	-0.143204	0.649518	-0.062482	0.956066	0.240035	-0.35217	0.420426	0.143204	0.492125	0.653267	-0.284702	0.204919	-0.270631	0.617928	0.617138	0.54486	0.332192	-0.121032	hbt	0.25832	0.0607929
hbt	0.207289	0.259583	0.315612	-0.259573	0.731544	0.349385	-0.0625012	-0.176777	-0.124998	0.928603	0.776234	-0.098818	-0.324758	-0.195144	0.774344	0.402627	0.920685	-0.062498	0.763549	hbt	0.269705	0.069775
hbt	0.267	-0.0937518	0.838523	-0.281258	0.710551	0.534	0.263315	-0.171165	-0.108255	0.40625	-0.251945	0.153094	0.5625	-0.112672	0.84027	-0.263318	0.512536	-0.272431	0.716027	hbt	0.223646	0.0655724
hbt	0.214241	-0.0312506	0.414579	-0.235932	0.592927	-0.233854	0.357673	-0.128849	0.463512	0.710551	0.436382	-0.14987	0.373696	0.28124	0.597847	0.270633	0.457147	-0.116927	0.392807	hbt	0.245608	0.0483051
HBT 2-4	0.22951	0.0448601	0.522905	-0.258921	0.678341	0.21651	0.186162	-0.15893	0.0767526	0.681802	0.320224	-0.0318645	0.203812	-0.00885836	0.737487	0.136647	0.630123	-0.150619	0.624128	HBT 2-4	0.246319	0.0505956
cond	-0.121033	0.425046	0.807679	0.845486	0.893225	0.60596	0.68821	-0.22317	0.728869	-0.231757	0.903552	0.661438	0.0312122	0.726853	0.65625	0.746083	0.92597	0.481087	0.552869	cond	0.53178	0.0611843
cond	0.32924	0.816695	0.416929	0.103673	0.671693	0.349386	0.261457	-0.392806	0.431884	0.646505	0.943211	-0.242062	0.116928	-0.062522	0.555512	0.296463	0.847212	-0.293151	0.353553	cond	0.323674	0.061566
cond	0.32924	1.02317	0.386537	0.648772	0.434139	0.365772	0.132584	-0.246062	0.267	0.734874	0.261456	0.367103	0.616347	0.603534	0.552869	0.443044	0.585464	0.286411	0.227503	cond	0.422092	0.0426675
cond	0.357673	1.10926	0.382734	-0.244078	-0.207288	0.392807	0.349385	0.394047	-0.200097	1.13623	0.0826801	-0.3125	0.851813	0.153108	-0.430752	0.511584	0.398976	-0.190085	0.634306	cond	0.272095	0.0741705
cond	0.301364	-0.330719	0.756487	-0.270631	-0.284701	-0.373696	-0.211947	0.635078	0.268823	0.261456	0.82087	-0.229641	0.382732	0.318685	-0.418096	-0.25	0.796725	-0.173992	0.382732	cond	0.125344	0.069391
P COND	0.357673	1.10926	0.807679	0.845486	0.893225	0.60596	0.68821	0.635078	0.728869	1.13623	0.943211	0.661438	0.851813	0.726853	0.65625	0.746083	0.92597	0.481087	0.634306	P COND	0.75972	0.031194
early ext	0.32626	0.333658	-0.0541202	-0.438617	0.748695	0.518222	-0.192639	0.195161	0.298106	0.419263	0.0826825	0.497062	0.974279	1.19447	-0.907864	1.05095	0.605153	0.394047	-0.0937491	early ext	0.313211	0.0827498
early ext	0.429617	0.233854	0.771187	-0.36175	0.583796	0.448522	-0.139754	-0.132575	0.28298	0.519164	-0.0312522	-0.162379	0.957087	1.11058	0.310934	1.01454	0.736866	-0.192638	-0.153092	early ext	0.327668	0.073184
early ext	0.575373	0.0541295	0.795496	0.298097	-0.200096	-0.0312458	0.139757	-0.128847	-0.08839	0.580443	-0.116925	0.132582	0.722139	0.30298	0.400195	-0.209632	0.352162	-0.304587	-0.176778	early ext	0.162992	0.0542948
early ext	0.33802	-0.0541276	-0.211941	-0.19264	0.310933	-0.098819	-0.195157	-0.124998	-0.0826807	-0.0937502	-0.0541276	-0.259581	0.425046	-0.448518	-0.332191	-0.3125	0.159336	-0.125	-0.28298	early ext	-0.0860882	0.0380326
early ext	0.112675	0.398973	0.667317	-0.242066	0.202522	0.200099	-0.093747	-0.173994	-0.0541249	-0.449609	-0.098818	-0.0541276	0.270633	1.61475	-0.294812	0.329238	0.582963	-0.116929	-0.184879	early ext	0.137688	0.0746993
AVG E EXT	0.356389	0.193297	0.393588	-0.187395	0.32917	0.207356	-0.0963081	-0.0730504	0.0711781	0.195102	-0.0436881	0.0307113	0.669837	0.754853	-0.164748	0.374519	0.487296	-0.0690214	-0.178296	AVG E EXT	0.171094	0.0457614
late ext	0.516335	0.589624	-0.197628	-0.248038	0.477006	0.901388	-0.000316228	-0.0312506	-0.223169	-0.395285	-0.282981	-0.124998	0.90625	1.22395	0.242062	-0.3125	1.04629	0.272431	0.384006	late ext	0.249641	0.0815231
late ext	0.211948	-0.121031	0.324755	0.121017	0.506787	0.575373	0.521041	-0.125	-0.139754	-0.179516	-0.153093	-0.0541249	0.819679	-0.240037	-0.296464	-0.425046	0.895956	-0.32626	-0.192639	late ext	0.0907152	0.0645032
late ext	-0.184876	-0.333658	0.318691	-0.525706	0.668049	0.724164	-0.0937518	-0.0698785	0.913762	-0.216506	-0.159344	0	0.368432	-0.17678	0.551985	-0.463512	-0.371067	0.46979	-0.192639	late ext	0.0645872	0.0697759
late ext	0.447432	0.192637	0.211958	1.79626	0.852386	-0.132581	0.314059	-0.0625012	-0.108252	-0.265165	-0.0541249	-0.0541276	0.773082	0.209626	-0.65922	-0.525706	-0.0699142	0.347985	-0.136215	late ext	0.16198	0.0880456
late ext	0.0826777	0.587134	0.360391	0.324766	-0.364434	0.218751	0.0312506	0.519163	0.93437	-0.136217	-0.103646	0	0.168287	0.609975	1.04536	-0.272431	-0.374997	-0.153094	-0.214239	late ext	0.17174	0.0670648
AVG L EXT	0.214703	0.182941	0.203633	0.29366	0.427959	0.457419	0.154456	0.0461066	0.275391	-0.238538	-0.150638	-0.0466502	0.607146	0.325346	0.176744	-0.399839	0.225254	0.12217	-0.0703453	AVG L EXT	0.147733	0.0396704
recall	0.289801	1.03927	0.665856	-0.246063	-0.376301	0.0312522	0.184878	0.143205	-0.298105	-0.336574	-0.242061	-0.116925	0.263318	-0.365775	0.450694	0.819084	0.658482	-0.146577	0.354932	recall	0.145915	0.0695256
recall	0.48714	0.0826795	1.02221	0.359035	0.132582	-0.235933	0.564234	0.0988231	0.408646	0.192637	-0.136218	0.436382	0.527561	0.187507	-0.367104	0.582124	0.567686	-0.128847	0.321739	recall	0.268573	0.0545823
recall	0.248038	-0.0988195	0.272435	-0.637377	0.491132	0.436383	0.407451	0.139753	0.179516	-0.197643	-0.165361	0.159346	0.190085	0.859235	-0.464564	0.307778	1.03409	0.345167	0.377596	recall	0.204433	0.0644384
recall	0.29315	-0.136218	0.400189	0.246063	-0.376299	0.69316	-0.031249	0	0.301364	-0.28125	-0.112676	0.371073	0.0765448	-0.259582	1.36788	-0.187501	-0.453928	-0.108254	0.200096	recall	0.105398	0.0685086
recall	-0.0541276	-0.184877	0.386544	0.969757	-0.440835	0.233854	0.139754	0.08839	-0.0937523	0.788713	0.533085	-0.240035	0.153094	1.15371	0.753896	0.28298	0.765461	0.518222	0.216507	recall	0.314229	0.0696369
AVG RECALL	0.2528	0.140407	0.549447	0.138283	-0.113944	0.231743	0.253014	0.0940342	0.0995339	0.0331769	-0.0246462	0.121968	0.242121	0.31502	0.34816	0.360893	0.514357	0.0959422	0.294174	AVG RECALL	0.20771	0.0272317
RECALL 1-2	0.38847	0.560974	0.844034	0.056486	-0.121859	-0.10234	0.374556	0.121014	0.0552705	-0.0719681	-0.18914	0.159729	0.395439	-0.0891336	0.0417949	0.700604	0.613084	-0.137712	0.338335	RECALL 1-2	0.207244	0.0503709
renewal	0.306187	-0.369755	0.314057	0.438614	0.855245	0.257694	0.16536	0.108254	0.596211	0.306185	-0.176778	-0.197644	0.783123	0.471861	-0.668778	-0.869963	0.428482	-0.22964	0.412215	renewal	0.15426	0.0742684
renewal	0.253875	0.515388	0.829156	-0.774975	-0.599478	0.655505	0.0541276	0.098818	0.284701	0.609175	-0.22097	0.286408	0.28125	-0.288113	0.856387	0.677484	0.382736	-0.116929	0.829156	renewal	0.242826	0.0762806
renewal	0.121033	-0.296463	-0.455012	-0.323252	0.681078	0.509671	-0.0988231	0.062498	-0.168288	0.648013	-0.293153	0.532166	0.586302	0.363095	-0.207289	-0.776863	0.678923	0.253877	-0.128846	renewal	0.0888773	0.0704355
renewal	0.24206	0.352169	-0.406254	0.385276	-0.14987	0.53033	0.796722	0.0988231	-0.216505	-0.544862	0.405048	0.364432	0.301363	0.346583	-0.503892	0.762269	-0.223161	0.33072	-0.139753	renewal	0.143763	0.0644601
renewal	0.165359	-0.108251	0.598665	1.04255	0.21424	-0.168285	-0.0937513	0.0826813	0.179519	0.736864	-0.182217	0.403839	-0.233854	0.95402	-0.50195	-0.179514	0.265164	0.408646	0.381455	renewal	0.208694	0.0669867
AVG RENEWAL	0.217703	0.0186178	0.176122	0.153643	0.200243	0.356983	0.164727	0.0902149	0.135128	0.351075	-0.0936139	0.27784	0.343637	0.369489	-0.205104	-0.0773176	0.306429	0.129335	0.270845	AVG RENEWAL	0.167684	0.0262858
RENEWAL 1-2	0.280031	0.0728165	0.571606	-0.16818	0.127884	0.4566	0.109744	0.103536	0.440456	0.45768	-0.198874	0.0443821	0.532186	0.0918742	0.0938042	-0.0962397	0.405609	-0.173284	0.620686	RENEWAL 1-2	0.198543	0.0425653
reinstate	0.403838	-0.284701	0.543965	0.479053	0.329248	1.08658	-0.171163	-0.0883855	0.852956	1.46542	2.41779	0.565961	0.646505	1.18873	0.408646	0.7526	0.583798	-0.136217	0.840851	reinstate	0.625551	0.102202
reinstate	0.165359	0.968749	0.58128	2.22029	0.464565	0.339461	-0.143205	-0.0698785	0.597848	1.2782	2.42384	0	0.165358	-0.223166	0.335118	0.481088	0.523844	-0.0937486	0.768648	reinstate	0.56756	0.117127
reinstate	-0.244071	-0.168287	0.517277	0.318689	0.625001	-0.340898	0.195157	0.330718	0.251945	-0.310934	2.09305	-0.121033	-0.132583	0.0441701	-0.663649	0.896499	0.480065	0.65996	0.336573	reinstate	0.250929	0.0963257
reinstate	0.143205	-0.327753	0.840272	-0.251945	-0.405048	-0.132582	0.216508	0.24407	0.357667	-0.255792	2.04658	0.803435	0.184877	1.40138	1.87057	0.235932	0.398969	-0.103646	0.441941	reinstate	0.405718	0.113249
reinstate	0.467707	-0.165359	0.695968	1.39579	-0.427338	0.253877	0.48714	0.0698756	0.359035	-0.656251	2.57618	0.611575	-0.0625012	0.97177	-0.321739	-0.398973	-0.490138	-0.139753	-0.197641	reinstate	0.264696	0.124704
CS+ minus CS-	CS+ CS-	CS+ CS-	CS+ CS-	CS+ CS-	CS+ CS-	CS+ CS-	CS+ CS-	CS+ CS-	CS+ CS-	CS+ CS-	CS+ CS-	CS+ CS-	CS+ CS-	CS+ CS-	CS+ CS-	CS+ CS-	CS+ CS-	CS+ CS-	CS+ CS-	CS+ minus CS-
hbt	-0.522577	-0.240801	-0.110059	0.183515	-0.0423037	-0.583784	0.756009	-0.615582	0.180048	-0.747917	0.072245	-0.0863717	0.130199	0.532084	0.207094	0.019473	0.164314	-0.553164	0.739751	hbt	-0.0272541	0.0704469
hbt	0.165097	-0.189708	0.250353	0.00377984	-0.250457	-0.117629	-0.160668	0.441943	0.307216	-0.327498	-0.90508	-0.11769	0.60075	0.0519199	-0.155626	-0.782799	-0.425597	0.496636	-0.269444	hbt	-0.0728684	0.0638103
hbt	-0.150072	-0.0745349	-0.237416	0.0811679	-0.171093	-0.662847	-0.549726	0.0884875	-0.0349484	-0.774682	0.97611	0.119336	-0.100042	0.283821	-0.409518	-0.125742	0.152581	0.042791	0.190761	hbt	-0.0713456	0.0617521
hbt	-0.268365	-0.171273	-0.0205336	-0.0328932	0.329874	0.786723	0.202216	-0.0506694	-0.580436	0.0289588	-0.739361	-0.0427696	-0.0994783	0.537246	0.084664	0.0258297	0.222494	0.0181083	-0.0756547	hbt	0.00814109	0.0549664
cond	-0.0501313	0.256749	-0.249539	0.086789	-0.157024	-0.034846	-0.862203	0.540323	-0.186702	0.778407	-0.328178	-0.89737	0.637569	-0.0544303	0.252152	0.218626	0.0326449	-0.257918	0.147996	cond	-0.00668869	0.0692108
cond	0.0270642	0.248558	-0.0228861	1.39665	0.0388582	0.781242	-0.198959	1.3458	-0.581753	0.0910209	0.0148955	0.509061	0.421625	0.939195	0.228233	0.5735	0.0776999	0.708905	0.497113	cond	0.373465	0.0812026
cond	0.261212	-0.0594726	0.47213	-0.0509216	0.221367	0.0987926	-0.291927	0.588389	0.111886	-0.100568	0.788097	-0.691862	0.325829	0.164481	0.126055	0.514042	0.0534453	0.385283	0.495986	cond	0.179592	0.0547943
cond	0.0160221	-0.443412	0.166593	1.62969	1.35803	0.457285	-0.448208	-0.00877107	0.53667	-1.24448	0.759911	0.537847	-0.404381	0.690643	0.723903	0.562798	0.303974	0.648301	0.146319	cond	0.315197	0.106526
cond	0.0749362	1.65875	0.122965	1.83282	0.788592	1.0126	0.113128	-0.202065	-0.00550531	0.853516	-0.195871	-0.197697	0.697994	0.597744	1.21543	1.35574	0.0760395	-0.00822468	0.358756	cond	0.534192	0.103436
early ext	0.194782	0.543571	0.935238	1.39673	0.227588	0.510183	0.0988923	0.24122	-0.0663495	0.590938	0.333072	-0.769494	0.033019	-0.124187	1.5982	0.432028	0.613997	0.187237	0.813178	early ext	0.409992	0.0863355
early ext	0.027531	0.418666	-0.478038	2.02916	-0.91599	-0.155371	0.327255	0.249527	-0.220479	-0.140277	0.196613	0.362476	-0.00871269	-0.373717	0.407816	-0.250993	0.323796	0.0363878	0.85326	early ext	0.141522	0.0970775
early ext	-0.175178	0.586305	-1.15453	0.864052	0.26996	0.570705	-0.379792	-0.0365043	0.0258888	0.352881	-0.0424194	-0.285674	-0.179971	0.632956	0.816149	1.41671	0.333915	1.20706	0.632856	early ext	0.287125	0.0978073
early ext	0.155097	-0.0669013	0.320205	-0.037008	-0.0708931	0.423579	0.385242	0.179126	0.218896	0.031249	0.29006	0.146908	0.484431	1.28061	0.522278	1.43793	0.34649	1.0708	0.419199	early ext	0.3967	0.068764
early ext	0.456727	-0.502615	-0.369215	0.952614	0.216739	-0.325097	0.316916	0.0570664	0.361903	0.0919362	0.0289395	-0.0784548	0.613251	-0.309715	0.407485	0.324775	-5.14615e-06	0.551068	0.387401	early ext	0.167459	0.0605325
late ext	-0.216598	0.300864	0.680742	1.85794	0.212623	0.125116	-0.216191	-0.128094	-0.00858777	0.0431146	1.0717	0.0123272	-0.158206	-0.308585	-0.893083	1.39277	0.278059	0.296971	-0.675488	late ext	0.193021	0.107411
late ext	0.155156	1.29405	0.264037	0.692084	0.23074	-0.058094	-0.680387	0.0123292	-0.178935	0.737659	0.0133372	0.51974	-0.142917	0.649879	-0.0584672	0.89691	0.0145906	0.85659	0.740184	late ext	0.313605	0.0780583
late ext	0.645218	1.04627	0.563533	0.437332	-0.039152	-0.370611	-0.062498	-0.0128028	-0.289544	1.00584	0.399381	-0.0826813	0.26356	0.876248	-0.717344	1.30204	1.07471	0.322013	0.895589	late ext	0.381953	0.0905879
late ext	0.136365	-0.275317	-0.477131	-0.100107	-0.421639	0.570081	-0.167485	0.285672	0.927335	0.582318	0.108253	0.0099326	-0.258642	0.15614	0.0770968	1.95229	-0.282249	-0.778736	0.879676	late ext	0.153887	0.100384
late ext	0.353705	-0.690775	0.419609	-0.56883	0.673791	0.00875264	-0.119637	-0.00662546	-1.19953	0.315737	0.904646	0.40745	0.448059	-0.800048	-1.49821	0.00179776	0.863135	0.652116	1.70379	late ext	0.0983643	0.125565
recall	0.0916543	0.199351	-0.236244	1.84379	1.78602	0.0624975	0.0911144	0.0494343	0.584517	0.16541	0.868622	0.56107	0.118137	0.144806	-0.142918	0.069757	0.516202	0.465266	0.140161	recall	0.38835	0.0912375
recall	-0.0667137	0.484144	-0.337561	0.276809	0.636067	0.578258	-0.0536067	-0.0289482	-0.700126	0.432363	0.521494	-0.668138	-0.297921	-0.452683	1.06588	0.122908	-0.0318601	0.476833	0.148052	recall	0.110803	0.0757628
recall	0.101348	-0.0635603	0.411502	0.45516	-0.775834	-0.467627	0.115462	-0.0856285	-0.431462	0.90888	0.531133	-0.060523	-0.0105676	-0.130363	0.781718	0.4999	-0.156854	0.0438923	0.0139662	recall	0.0884497	0.0684196
recall	-0.223273	0.728321	0.294376	0.751492	0.998167	-0.0627163	0.357509	0.098818	0.114389	-0.174829	0.344432	-0.17343	0.356467	0.0278174	-1.08147	0.377587	0.943066	0.0457571	0.350116	recall	0.214347	0.0768225
recall	0.108252	0.426938	0.0315568	0.966229	1.11471	0.293707	0.25553	-0.0571394	0.00536342	-0.3873	0.172638	0.309914	0.270801	-1.47545	-0.394863	0.650344	-0.19179	-0.650804	0.0594858	recall	0.0793748	0.0922585
renewal	0.323484	1.28084	0.423469	0.908764	0.680462	0.549984	0.201744	0.0315031	0.186911	0.290845	0.92417	0.60148	0.515539	1.64669	1.84013	1.89122	0.340801	0.782509	0.385119	renewal	0.726614	0.0899394
renewal	0.0167572	0.000947251	0.186348	2.38458	1.78615	0.253971	0.648824	-0.02227	0.169231	0.681946	0.817181	-0.394662	0.540215	2.13027	-0.256094	0.690039	0.397261	0.372721	-0.151672	renewal	0.539566	0.124463
renewal	0.0443241	0.0891743	-0.16213	1.36768	-0.462329	0.351832	0.500237	0.03632	0.97415	0.440366	0.848664	-0.532166	0.499832	0.498407	2.05527	0.950856	-0.310492	-0.0689987	0.128846	renewal	0.38157	0.104187
renewal	0.00988511	-0.126823	0.893392	0.902057	0.791066	-0.185162	-0.752532	-0.0363219	0.390497	1.56708	-0.123796	-0.364432	0.373231	0.927789	0.653761	-0.0761909	0.840296	0.105663	-0.00682154	renewal	0.304349	0.0924712
renewal	0.150251	0.317881	-0.473677	-0.468878	0.10137	0.410347	-0.0655914	0.0110657	0.97884	0.405792	0.641496	-0.403839	1.13956	-1.15655	1.13856	0.859875	0.059602	0.0854596	-0.273203	renewal	0.182019	0.0967879
reinstate	0.138328	-0.173514	-0.24099	0.364118	0.887897	-0.0783168	-8.76356e-07	0.400885	0.276807	-0.736551	-0.176486	-0.698546	-0.871851	-0.480248	0.305333	-0.126039	0.477324	0.525277	0.100287	reinstate	-0.00559403	0.0749781
reinstate	-0.294206	-0.24661	0.313037	-1.48942	0.152572	-0.67018	0.338361	0.0698785	0.0839468	-0.332401	-0.157191	-0.143204	0.7711	0.989908	0.154022	0.696502	-1.13141	0.652766	0.086027	reinstate	-0.00823681	0.0999567
reinstate	0.418065	0.97838	0.177291	-0.435618	-0.285535	0.996403	-0.283547	-0.248041	-0.501945	1.18314	0.360622	0.33298	0.397747	1.19721	1.91052	-0.574761	0.652719	-0.0310666	0.19834	reinstate	0.3391	0.108838
reinstate	0.420162	0.2195	-0.230299	-5.95366e-07	1.21755	1.03883	-0.112866	-0.0253202	0.0787164	1.21186	0.229745	-0.361494	0.133812	-1.66284	-1.17952	0.0470489	-0.277956	0.253514	0.439175	reinstate	0.075769	0.112678
reinstate	-0.164727	0.227856	-0.108833	0.436	0.988099	-0.0442442	-0.549638	0.187818	-0.622354	1.26382	-0.399872	-0.77092	0.497763	-0.317758	0.644991	0.729692	1.55631	0.680115	0.449586	reinstate	0.246511	0.103808
[truncated: 43 more columns]

## Sheet: Puerto Rico Physio Data
																																									PTO RICO	PTO RICO	PTO RICO	PTO RICO	PTO RICO	PTO RICO	PTO RICO	PTO RICO
ID	AC02	AC19	AE23	AT12	CL11	DA19	ER01	ER26	JM12	KR02	LB02	MA16	MC05	MR05	MR25	MS27	NC01	NR05	RM27	SB13	AG27	AH12	CP16	DC05	EM19	EO25	ES11	HR30	JM21	JO23	JP09	JR04	JR21	JR30	JV20	PC09	W023	WS01	YM04	ID	ALL	39		FEMALES	20		MALES	19
SEX	Female	Female	Female	Female	Female	Female	Female	Female	Female	Female	Female	Female	Female	Female	Female	Female	Female	Female	Female	Female	Male	Male	Male	Male	Male	Male	Male	Male	Male	Male	Male	Male	Male	Male	Male	Male	Male	Male	Male	SEX	AVERAGE	STD ERR		AVERAGE	STD ERR		AVERAGE	STD ERR
CS+	CS+	CS+	CS+	CS+	CS+	CS+	CS+	CS+	CS+	CS+	CS+	CS+	CS+	CS+	CS+	CS+	CS+	CS+	CS+	CS+	CS+	CS+	CS+	CS+	CS+	CS+	CS+	CS+	CS+	CS+	CS+	CS+	CS+	CS+	CS+	CS+	CS+	CS+	CS+	CS+	CS+	CS+	CS+	CS+	CS+	CS+	CS+	CS+
hbt	0.103642	0.044195	0.202524	0.299739	0.625	0	-0.076548	0.098818	0.229641	0.668049	-0.159344	-0.354933	0.746737	-0.0698792	-0.231756	0.315609	-0.14987	-0.112676	0.357672	0.0988231	-0.251945	-0.384005	0.539458	0.121033	0.913762	-0.34375	0.403839	-0.195157	0.323252	-0.255792	0.725512	-0.371073	0.335118	0.261454	0.825023	0.636611	0.709173	-0.220971	0.618719	hbt	0.180146	0.0610815		0.131772	0.0676988		0.231066	0.103895
hbt	0.0988185	0.0826813	0.211947	-0.182217	0.938021	0	-0.0698749	0.116929	0	-0.173991	-0.103642	-0.0826771	0.242062	-0.294812	-0.20729	-0.307776	0.171164	-0.0826813	-0.0441905	-0.0625012	0.372385	0.0698749	0.565966	-0.255793	0.481087	0.231756	-0.223169	0.265166	0.182218	0.601105	-0.128846	-0.216508	0.275992	-0.143224	0.618718	-0.380172	0.495088	0.434138	0.494105	hbt	0.102304	0.0496436		0.0124985	0.0598921		0.196836	0.0756684
hbt	0.098818	0.0937518	0.197644	-0.195157	-0.345168	0	-0.0625012	0.0988231	0.190088	-0.207288	-0.0698785	0.0441928	0.597848	0.251945	0.34658	-0.369755	0	-0.0937518	0.031249	-0.0541249	0.116927	-0.168287	0.601106	-0.20009	0.539458	-0.128847	-0.286411	-0.0826771	-0.143204	-0.368432	0.724165	0.272431	0.462458	0.171149	0.430752	-0.38906	0.665117	-0.22964	0.906788	hbt	0.0883851	0.0531872		0.0276657	0.0510308		0.1523	0.0944585
hbt	0.108254	0.0312506	0.202524	-0.159346	0.732877	0.098818	0.0312506	0	0	0.302981	0.0312506	-0.0312506	0.225346	-0.0541249	0.330718	-0.320218	0	0	0.0312506	0.0988251	-0.0541239	-0.202523	0.394046	-0.268825	0.922801	0.552869	0.55989	-0.179519	-0.116925	0.73951	-0.302979	-0.19264	0.274217	0.818486	0.682511	0.296463	0.679641	-0.098819	0.317152	hbt	0.166196	0.0535816		0.0830203	0.0475512		0.253749	0.0953843
HBT 2-4	0.101964	0.0692279	0.204038	-0.178906	0.44191	0.0329393	-0.0337085	0.0719174	0.0633625	-0.0260996	-0.0474232	-0.023245	0.355085	-0.0323308	0.156669	-0.332583	0.0570546	-0.058811	0.00610303	-0.00593365	0.145063	-0.100312	0.520373	-0.241569	0.647782	0.218593	0.0167698	0.000990127	-0.0259702	0.324061	0.0974464	-0.0455724	0.337556	0.282137	0.577327	-0.15759	0.613282	0.0352266	0.572682	HBT 2-4	0.118962	0.0386893		0.0410615	0.0374989		0.200962	0.064773
avg hbt	0.102383	0.0629697	0.20366	-0.0592452	0.487683	0.0247045	-0.0444184	0.0786425	0.104932	0.147438	-0.0754035	-0.106167	0.452998	-0.0417179	0.0595631	-0.170535	0.00532351	-0.0722772	0.0939954	0.0202555	0.0458109	-0.171235	0.525144	-0.150919	0.714277	0.0780071	0.113537	-0.0480466	0.0613354	0.179098	0.254463	-0.126948	0.336946	0.276966	0.639251	0.0409605	0.637255	-0.0288229	0.584191
cond	0.0937518	0.504859	0.16536	0.261457	0.629671	0	0.293151	0.0937518	0.153093	1.79436	0.279508	0.877786	-0.153091	0.635844	0.505826	0.5	0.227503	0.0441928	0.204918	-0.173992	-0.171164	0.681794	0.558141	0.932275	0.736201	0.571114	-0.173993	0.317153	0.542167	0.546651	0.575374	-0.235932	0.668781	0.672423	0.908402	0.964709	0.958615	0.223169	0.700865	cond	0.43371	0.0658917		0.346897	0.0972679		0.525092	0.086007
cond	0.112675	1.10397	0.176777	-0.251945	1.34701	0	0.50679	0.265164	0.594572	2.05087	0.356305	1.32288	0.759703	0.621081	0.823841	0.46875	1.70277	0.108251	0.685366	0.143203	0.356304	1.06525	0.394043	1.50033	0.710551	1.13063	0.062498	0.952996	-0.149869	0.737526	0.958107	0.266999	0.538553	0.876673	0.783745	0.869963	0.924912	0.415754	0.850666	cond	0.67035	0.0810781		0.644901	0.134253		0.697138	0.0915515
cond	0.103646	0.19265	0.116927	-0.200097	1.08748	0.076548	0.318689	0.339462	-0.277757	2.05823	0.272431	0.791187	0.888292	-0.108255	0.463504	0.633536	1.52582	0.500001	0.204919	-0.103646	0.590452	0.963696	0.858668	0.59785	0.655506	0.464565	-0.159343	0.342327	0.378887	0.634306	1.04955	-0.324759	0.942176	0.768015	0.678924	0.957087	0.638909	0.671693	0.72349	cond	0.520912	0.0785158		0.444178	0.132013		0.601684	0.0815053
cond	0.031249	-0.255793	0.16536	-0.209632	0.822652	0.044195	0.108254	0.246061	0.80161	2.28467	0.263318	0.771185	0.644235	0.746737	-0.436384	0.592927	0.604345	0.125	-0.171162	0.176776	0.373695	0.665852	0.549327	1.38561	1.15075	0.850092	-0.0988231	0.385276	0.336573	-0.108251	0.842591	0.225347	0.447432	0.843751	0.293152	1.07438	0.70295	0.458216	0.780625	cond	0.474722	0.081911		0.36778	0.132445		0.587292	0.0906121
cond	0.128847	-0.301365	0.153093	0.25	-0.0826795	-0.098818	-0.165361	0.171161	0.321739	2.31165	0.493117	0.268822	0.552869	-0.294813	-0.15933	0.540363	0.601106	0.733544	0.275992	-0.225346	0.3763	1.32803	0.879452	1.56219	0.503891	0.638908	-0.098819	0.433012	0.263318	1.11497	0.624999	-0.427337	1.08073	0.916428	0.797334	1.10574	0.872764	-0.182217	0.741488	cond	0.461686	0.0919418		0.27373	0.128422		0.659536	0.118598
P COND	0.128847	1.10397	0.176777	0.261457	1.34701	0.076548	0.50679	0.339462	0.80161	2.31165	0.493117	1.32288	0.888292	0.746737	0.823841	0.633536	1.70277	0.733544	0.685366	0.176776	0.590452	1.32803	0.879452	1.56219	1.15075	1.13063	0.062498	0.952996	0.542167	1.11497	1.04955	0.266999	1.08073	0.916428	0.908402	1.10574	0.958615	0.671693	0.850666	P COND	0.830357	0.0765396		0.763049	0.128013		0.901208	0.0814496
avg cond	0.0940337	0.248864	0.155503	-0.0300434	0.760827	0.00438501	0.212305	0.22312	0.318651	2.09996	0.332936	0.806371	0.538401	0.320119	0.239491	0.547115	0.932308	0.302198	0.240006	-0.0366009	0.305117	0.940926	0.647926	1.19565	0.751379	0.731061	-0.0936959	0.486153	0.274215	0.585041	0.810125	-0.0991364	0.735534	0.815458	0.692311	0.994376	0.81963	0.317323	0.759427
early ext	0.139753	0.588795	0.15625	-0.171165	0.833268	0	-0.0765441	-0.08839	0.235932	0.744117	0.333659	1.27207	0.916963	0.0312522	-0.0826559	0.576222	0.575373	-0.128847	-0.220971	0.192639	0.521042	0.877229	0.881118	0.958109	0.976283	1.02841	-0.093747	0.436382	0.231757	1.0102	0.415754	-0.272432	1.0073	1.07028	0.690335	1.48298	1.21915	0.581284	0.719429	early ext	0.501758	0.0766483		0.291386	0.0943528		0.723203	0.101263
early ext	0.103647	0.648014	0.112674	-0.171163	-0.32924	0	0	-0.108254	0.116929	0.8149	-0.0441928	-0.162379	0.545758	0.103642	0.33366	0.446339	0.253876	-0.108255	-0.156248	0.143205	0.457148	0.65252	0.293148	1.66742	-0.332194	0.293151	0.187501	0.116953	0.0625012	0.378887	0.165361	0.200097	0.948375	0.736866	0.71875	0.763549	1.06066	-0.15625	0.700167	early ext	0.293782	0.0678155		0.127146	0.0671946		0.46919	0.107605
early ext	0.0937518	0.597847	0.195157	0.108254	0.736201	0	0.0988231	-0.0625012	-0.121033	0.207289	-0.165361	0.0312474	0.670238	0.044195	-0.11691	-0.0625012	0.484123	-0.0624948	-0.0988231	0.139753	0.400195	0.640435	-0.359031	1.16215	0.0698642	0.539459	-0.240035	-0.165351	-0.0625012	0.933324	-0.159345	-0.153092	0.542168	0.935936	1.21634	1.20708	0.686077	0.902471	0.456078	early ext	0.288961	0.071099		0.135863	0.0612323		0.450117	0.122171
early ext	0.128846	0.548435	0.132585	-0.0541249	0.872765	-0.0312506	0.0937518	0	-0.103642	-0.225347	-0.153092	0.176777	0.543067	0.0883855	0.0884081	0.563365	0	-0.0937518	0.08839	0.220971	0.493117	-0.121029	0.108264	-0.229648	0.24004	0.32476	0.190085	0.0541276	0.136215	-0.0625012	0.235933	-0.112673	0.909477	0.832097	0.190087	1.12543	0.505826	0.945797	0.136218	early ext	0.225286	0.0553848		0.144227	0.0628892		0.310612	0.090051
early ext	0.146578	-0.21195	0.121029	0.192639	1.28353	0.0937518	0	0.044195	-0.132581	-0.184877	-0.103642	0	0.270633	0.0541276	0	0.820276	0.098818	0.076548	-0.031249	-0.0988185	0.569402	-0.103642	0.298102	0.710548	0.419261	-0.124998	0.223169	-0.116927	0.307778	-0.357672	-0.0698785	-0.132582	0.883884	1.30504	0.112673	0.654014	0.582958	0.434139	0.202522	early ext	0.2112	0.0625454		0.121951	0.0780826		0.305147	0.0960272
AVG E EXT	0.122515	0.434228	0.143539	-0.0191119	0.679306	0.0125002	0.0232062	-0.04299	-0.000878921	0.271217	-0.0265259	0.263543	0.589332	0.0643204	0.0445004	0.46874	0.282438	-0.0633601	-0.0837802	0.11955	0.488181	0.389103	0.24432	0.853715	0.274651	0.412155	0.0533946	0.0650368	0.13515	0.380448	0.117565	-0.0941364	0.85824	0.976043	0.585638	1.04661	0.810935	0.541488	0.442883	AVG E EXT	0.304198	0.0505868		0.164114	0.050571		0.451654	0.0767593
late ext	0.0826813	0.0698749	0.128847	0.352169	1.63638	0.0312506	0.098818	0.0765441	-0.116927	0.461401	-0.0765441	0.327753	0.670238	0	-0.227504	1.068	0.427337	0.044195	0.356306	0.402628	0.299738	0.890488	0.483114	1.6099	0.689629	1.0265	-0.216507	-0.159345	-0.231757	-0.35217	0.788714	-0.112671	0.748044	0.915362	-0.651021	1.08027	1.32435	0.569402	-0.291481	late ext	0.364718	0.0876574		0.290672	0.0974942		0.442662	0.148584
late ext	0.08839	-0.0937518	0.139757	-0.146576	-0.338021	0	0.132582	0.0883855	-0.0883889	-0.128846	0.103646	0.044195	0.435263	0.0937518	-0.128857	-0.347987	-0.103646	-0.0441928	-0.108253	-0.08839	0.367104	1.17302	0.588792	0.813101	0.737527	0.517279	-0.159346	-0.112671	-0.318689	0.558143	-0.139756	0.465615	0.676763	0.409841	-0.354932	0.471863	0.910547	0.53033	0.547544	late ext	0.184388	0.0619026		-0.0245469	0.03942		0.40432	0.0981752
late ext	0.08839	0	0.146578	-0.159344	-0.21875	0	-0.0312506	0.112674	-0.121029	0.402628	0.062498	0	0.268823	0.093747	0.41926	-0.0937518	-0.0698749	0	-0.0698785	0.307777	0.460342	0.712609	0.882224	-0.0883742	0.628897	0.353554	-0.15625	-0.0826813	0.624218	0.789333	0.240037	-0.0826813	0.631992	0.699468	-0.165359	0.838525	0.703647	0.791803	0.70295	late ext	0.246737	0.0560919		0.0569248	0.0398081		0.44654	0.0868816
late ext	0.136218	0	0.139757	-0.153093	-0.0883895	0	0	0.08839	-0.112671	-0.0312506	0	0.35078	0.560761	0.098818	-0.112685	-0.0312506	-0.0312506	0.112674	0.088381	-0.103642	0.583797	-0.0826801	-0.265174	1.69616	0.430747	0.4375	0.146574	0.22317	0.819084	0.317154	0.0541286	-0.044195	0.51444	0.365766	-0.582123	1.42659	-0.352163	-0.430751	0.743461	late ext	0.177257	0.0711999		0.0455773	0.0377819		0.315867	0.135278
late ext	0.0988231	0	0.108251	-0.0883895	-0.216507	0.0988231	0.139753	0.0988231	0.466663	0.182218	0.062498	0.242062	0.28125	0.0988231	-0.054111	0	0.0988231	-0.031249	0.136215	0	0.436383	-0.103642	0.78	-0.244064	0.309357	0.227503	-0.0883861	0.512538	-0.265165	0.179519	0.801	0.40745	0.616346	-0.190074	-0.452855	-0.270634	0.488137	0.499022	1.48955	late ext	0.175763	0.0577504		0.0861385	0.0325014		0.270104	0.11097
AVG L EXT	0.0989005	-0.00477538	0.132638	-0.0390466	0.154942	0.0260147	0.0679806	0.0929634	0.00552936	0.17723	0.0304196	0.192958	0.443267	0.077028	-0.0207793	0.119002	0.0642778	0.0162855	0.080554	0.103675	0.429473	0.517959	0.493791	0.757345	0.559232	0.512468	-0.094783	0.0762022	0.125538	0.298396	0.348825	0.126703	0.637517	0.440073	-0.441258	0.709324	0.614903	0.391961	0.638404	AVG L EXT	0.229773	0.0423352		0.0909532	0.0234894		0.375899	0.0695718
avg ext	0.110708	0.214726	0.138088	-0.0290792	0.417124	0.0192575	0.0455934	0.0249867	0.00232522	0.224223	0.00194685	0.228251	0.516299	0.0706742	0.0118605	0.293871	0.173358	-0.0235373	-0.00161307	0.111612	0.458827	0.453531	0.369056	0.80553	0.416941	0.462312	-0.0206942	0.0706195	0.130344	0.339422	0.233195	0.0162835	0.747878	0.708058	0.0721899	0.877967	0.712919	0.466725	0.540644		0.266985						0.413776
recall	0.0937518	0.279508	0.08839	0.653267	0.836192	0.093747	-0.0541276	0	-0.345167	0.755189	0.0698749	0.139757	-0.182217	-0.272431	0.371074	0.357674	0.103642	-0.330719	0.294813	-0.125002	0.381455	1.23862	0.429611	1.59773	1.40972	0.0937497	0.275992	0.192639	0.286412	-0.171164	0.626561	0.444145	0.381454	-0.220968	0.307777	0.888841	1.17468	0.318689	0.495093	recall	0.332776	0.0746396		0.141361	0.0750848		0.534265	0.116099
recall	0	0.522913	0.0937513	0.416927	-0.0826789	0.139753	0.0937518	0.0988281	-0.173994	0.314058	-0.0988231	0.076548	-0.16536	-0.146569	0.242062	-0.103647	0.0937518	-0.146575	0.0541249	-0.0312506	0.420426	0.566824	0.684652	0.635844	0.768649	0.342326	0.510627	0.0698749	-0.29148	0.625	0.385276	-0.231755	0.22964	-0.265175	0.698771	0.705032	0.535826	0.347986	0.469791	recall	0.215531	0.0502754		0.0598786	0.0437139		0.379375	0.0769518
recall	0.0826813	-0.153093	0.088385	0.340897	-0.143203	0.139757	0.0541276	0.0988281	0.423896	0	-0.0826771	0.0988231	0.000707107	-0.125	0.251946	0	0.112671	-0.168287	-0.098818	0.0312506	0.349386	-0.16238	0.683937	-0.182217	-0.284701	-0.0312442	0.522913	0.0541249	-0.251945	0.711238	0.365772	0.0988226	0.179517	0.728872	0.317153	0.807678	0.877231	0.389059	0.391562	recall	0.16712	0.0489862		0.0476446	0.0358645		0.292883	0.0851813
recall	0.146578	0.253876	0.103642	0.414578	-0.0883895	0.124998	0.136215	0.0441973	0.40625	-0.211948	0	0.0312522	-0.128847	-0.0765441	0.0826771	0.0988185	0.098818	-0.153093	-0.076548	-0.0826813	0.0698778	0.592103	0.694565	0.997556	0.621867	0.630443	0.32626	0.098818	0.415754	-0.456079	0.231756	0.197644	0.433012	-0.231765	0.286412	0.190086	0.489138	-0.0624972	0.550213	recall	0.18459	0.0478402		0.0561924	0.0378795		0.319745	0.079652
recall	-0.0312506	-0.0698749	0.103647	-0.211948	0.859801	0.139757	0.0988231	0.076548	1.20505	-0.168283	-0.0441928	0.103642	0.0826813	0.0826813	-0.062498	0.139757	0.103646	-0.103647	0	0	0.0541239	0.242062	0.4181	1.93599	0.673871	0.527561	0.395284	0.0312506	-0.0883889	0.401414	0.705723	0.0698785	0.423896	-0.321736	0.359034	0.933324	0.573672	-0.132581	0.275992	recall	0.250841	0.0696323		0.115217	0.074731		0.393603	0.112239
AVG RECALL	0.058352	0.166666	0.0955629	0.322744	0.276344	0.127603	0.065758	0.0636803	0.303207	0.137804	-0.0311636	0.0900044	-0.078607	-0.107573	0.177052	0.0985205	0.102506	-0.180464	0.0347144	-0.0415367	0.255054	0.495446	0.582173	0.996979	0.63788	0.312567	0.406215	0.0893415	0.0140703	0.222082	0.463018	0.115747	0.329504	-0.0621546	0.393829	0.704992	0.73011	0.172131	0.43653	AVG RECALL	0.230171	0.0412378		0.0840587	0.0294241		0.383974	0.0620037
RECALL 1-2	0.0468759	0.401211	0.0910707	0.535097	0.376757	0.11675	0.0198121	0.0494141	-0.25958	0.534624	-0.0144741	0.108152	-0.173788	-0.2095	0.306568	0.127014	0.0986967	-0.238647	0.174469	-0.0781263	0.40094	0.902722	0.557132	1.11678	1.08918	0.218038	0.39331	0.131257	-0.00253387	0.226918	0.505918	0.106195	0.305547	-0.243072	0.503274	0.796937	0.855254	0.333337	0.482442	RECALL 1-2	0.274153	0.0563836		0.10062	0.0529715		0.45682	0.0839264

renewal	0.261457	1.17676	-0.076548	0.1875	1.27552	0.0988231	0.0988231	0.0937518	0.352169	0.597029	0.261457	0.601106	0.259583	0.440835	0.407449	0.539459	0.463513	0.168287	0.182217	0.584632	0.62967	0.911086	0.737526	1.34738	1.53571	0.807678	0.367104	0.139757	0.783123	0.59703	0.747391	0.403836	1.29866	2.11855	1.17135	1.02126	0.769283	0.552869	0.797334	renewal	0.633601	0.0748609		0.398691	0.0763887		0.880874	0.105722
renewal	0.0698785	0.688919	-0.139754	-0.121033	0.29148	0.124998	0.098818	0.0937518	0.336573	0.822059	-0.103646	-0.146576	0.445242	0.0937518	0.342326	0.293151	0.0312506	0.0765441	0.103646	0.587133	0.270633	0.516335	1.0155	1.6096	1.18668	0.909476	0.702952	0.076548	0.453932	1.29112	0.596211	-0.108254	0.821465	1.84216	0.600293	1.36752	0.779997	0.255792	0.677484	renewal	0.483435	0.0799841		0.199426	0.0613692		0.782392	0.117709
renewal	0	0.361745	-0.116925	0.0765441	0.811898	0.0988231	0.0988231	0.121029	-0.20492	0.707797	-0.0883855	-0.116929	0.136212	-0.0826771	-0.200098	0.71261	0.031249	-0.0765493	-0.0937518	0.535824	0.165357	-0.207289	-0.617142	1.04442	0.218749	0.861503	0.401414	0.098818	0.805862	1.08838	0.555511	0	1.08613	0.861502	1.84798	0.173993	0.36843	0.184878	0	renewal	0.298739	0.077869		0.135616	0.0710141		0.470448	0.132205
renewal	0.0937518	0.338021	0.0937518	0.0625012	0.7526	0.098818	0.08839	0.098818	1.26746	0.184878	-0.0826813	-0.0883855	-0.184873	-0.0826813	0.32924	-0.124998	0.0937518	0	-0.0312506	0.255793	0.251945	0.225347	0.487139	1.28733	0.641196	0.345168	0.0441905	0.0625012	0.173992	1.02221	0.281251	0	0.674595	1.27437	0.149869	0.686078	0.617135	0.436382	-0.146575	renewal	0.299411	0.0635914		0.158145	0.0747769		0.448112	0.0944198
renewal	0.0988226	0.293151	0.439726	0.143208	1.2091	0.098818	0.08839	0.093747	-0.289801	-0.173994	0	0.0988231	0.797945	-0.098818	-0.0698785	0.0312522	0.112676	0	0.0937518	0.751949	0.31561	0.209631	0.124988	0.573673	0.31561	0.242062	-0.159343	0.093747	1.15836	1.14266	0.45928	0	0.905711	-0.202534	0.636611	0.680361	0.324766	0.494106	0.108251	renewal	0.285703	0.0615126		0.185943	0.0806166		0.390713	0.0893349
AVG RENEWAL	0.104782	0.571719	0.0400502	0.0697439	0.868119	0.104056	0.0946489	0.10022	0.292295	0.427554	-0.00265108	0.0696078	0.290822	0.0540821	0.161808	0.290295	0.146488	0.0336563	0.0509224	0.543066	0.326643	0.331022	0.349603	1.17248	0.779588	0.633177	0.271263	0.0942742	0.675054	1.02828	0.527929	0.0591164	0.957313	1.17881	0.881222	0.785842	0.571922	0.384805	0.287299	AVG RENEWAL	0.400178	0.0552924		0.215564	0.0510305		0.594508	0.0791423
RENEWAL 1-2	0.165668	0.932839	-0.108151	0.0332333	0.7835	0.111911	0.0988205	0.0937518	0.344371	0.709544	0.0789057	0.227265	0.352413	0.267293	0.374888	0.416305	0.247382	0.122415	0.142931	0.585882	0.450151	0.71371	0.876515	1.47849	1.36119	0.858577	0.535028	0.108152	0.618527	0.944075	0.671801	0.147791	1.06006	1.98036	0.885824	1.19439	0.77464	0.40433	0.737409	RENEWAL 1-2	0.558518	0.0729384		0.299058	0.0606099		0.831633	0.104359

reinstate	0.0826813	0.51728	-0.542168	0.717389	-0.108252	0.0541276	0.098818	0.202524	0.482102	0.517279	-0.146576	0.0312506	0.711924	0.465615	0.223169	0.543965	-0.0937502	-0.171163	0.108252	-0.1875	0.542167	-0.458215	0.302975	0.843171	1.21714	1.00827	-0.171164	0.3125	1.12976	0.728869	2.2413	-0.132585	-0.225347	0.708486	0.713979	0.62656	1.06112	0.38906	0.941138	reinstate	0.391953	0.0870578		0.175348	0.0762657		0.619957	0.144042
reinstate	-0.0441962	0.128846	-0.263318	0.551099	0.116925	0	0.0937518	-0.0625012	0.36309	0.270634	-0.136215	-0.0937475	1.09464	-0.132581	-0.143205	-0.182217	0.0765448	-0.187499	0.093747	-0.0765441	-0.128847	0.722139	0.894316	0.730875	0.617137	-0.330718	0.195155	0	0.681795	0.945797	2.26665	-0.143204	0.936458	0.766742	0.48914	1.17759	-0.607566	0.559017	0.854675	reinstate	0.310113	0.0886464		0.0733629	0.0701116		0.559324	0.147859
reinstate	0.000316228	-0.0937513	-0.22317	-0.279508	0.0883867	0.098818	0.098818	0.0441928	0.098818	0.436382	0.173992	-0.0937475	0.646505	-0.093747	-0.15625	-0.195156	-0.116927	-0.143205	0.062498	-0.0826813	0.173994	0.810093	0.694567	-0.116929	0.339466	0.655505	-0.08839	0.0826771	-0.250001	0.872205	2.45367	0.211947	0.265164	1.24138	1.24687	0.321738	1.13278	0.628894	0.534913	reinstate	0.294388	0.087801		0.0135292	0.0496246		0.590029	0.145605
reinstate	-0.0312506	0.347986	-0.165361	-0.2898	0.253877	0.0988231	0.0988231	0	0.32626	-0.279508	-0.125	0.062498	0.390312	-0.0937518	0.08839	-0.0698785	0.495094	-0.108255	0.098818	0.159346	0.563368	-0.108253	0.609973	-0.251946	0.812502	0.90625	0.103642	0.21875	0.436383	0.956066	2.27632	0.441941	0.318689	-0.261461	0.691042	0.282981	0.121012	0.149869	0.881117	reinstate	0.266812	0.0759026		0.0628711	0.048889		0.481487	0.131594
reinstate	-0.031249	0.149868	-0.0937475	-0.231756	0.481088	0.143205	0.0698749	0.093747	0.165358	0.671693	0	0.0441962	0.419262	-0.103642	0.0937518	-0.0441928	-0.968245	-0.121031	0.08839	0.08839	0.302979	0.0624972	0.587135	1.83179	0.560761	0.209633	-0.062498	0.257694	-0.263319	0.607569	2.17631	-0.159346	0.435262	0.654012	0.323253	0.330719	1.06617	0.540362	0.251945	reinstate	0.27251	0.0855596		0.045748	0.0717306		0.511207	0.140828
CS -	CS-	CS-	CS-	CS-	CS-	CS-	CS-	CS-	CS-	CS-	CS-	CS-	CS-	CS-	CS-	CS-	CS-	CS-	CS-	CS-	CS-	CS-	CS-	CS-	CS-	CS-	CS-	CS-	CS-	CS-	CS-	CS-	CS-	CS-	CS-	CS-	CS-	CS-	CS-	CS -	CS -	CS -	CS -	CS -	CS -	CS -	CS -	CS -
hbt	0.0988185	0.076548	0.200096	0.0765493	0.655505	0.0988231	-0.0826813	0.108251	-0.0312506	0.265165	-0.124998	-0.116925	0.563367	-0.14987	-0.146576	0.25	-0.0937518	-0.0883895	-0.112674	-0.0312506	0.270631	-0.143204	0.649518	-0.062482	0.956066	0.240035	-0.35217	0.420426	0.143204	0.492125	0.653267	-0.284702	0.204919	-0.270631	0.617928	0.617138	0.54486	0.332192	-0.121032	hbt	0.162124	0.051374		0.0707378	0.0506313		0.25832	0.087098
hbt	0.062498	0	0.195155	-0.116925	0.32174	0.098818	0	0.0698785	-0.103646	0.318689	-0.0883855	-0.103646	0.244071	-0.171163	-0.21424	0.136214	-0.044195	0	0.0988226	0.354931	0.207289	0.259583	0.315612	-0.259573	0.731544	0.349385	-0.0625012	-0.176777	-0.124998	0.928603	0.776234	-0.098818	-0.324758	-0.195144	0.774344	0.402627	0.920685	-0.062498	0.763549	hbt	0.158539	0.0545825		0.0529308	0.0376853		0.269705	0.0999668
hbt	0.146578	0.171164	0.159342	-0.165361	-0.483113	0	0.0988231	0.0988231	0.242061	-0.136216	0	-0.062498	0.310934	-0.168287	0.263318	0.255792	0.0988231	-0.044195	0.098818	0.309359	0.267	-0.0937518	0.838523	-0.281258	0.710551	0.534	0.263315	-0.171165	-0.108255	0.40625	-0.251945	0.153094	0.5625	-0.112672	0.84027	-0.263318	0.512536	-0.272431	0.716027	hbt	0.139575	0.0521044		0.0597083	0.0442229		0.223646	0.0939456
hbt	0.0988231	0.0988231	0.251946	-0.132581	0.921743	0.112674	0.0937518	0.0937518	0.098818	-0.128845	-0.031249	-0.0312506	0.554631	-0.128846	-0.08839	-0.14987	0	0.0765441	0.0988231	-0.108254	0.214241	-0.0312506	0.414579	-0.235932	0.592927	-0.233854	0.357673	-0.128849	0.463512	0.710551	0.436382	-0.14987	0.373696	0.28124	0.597847	0.270633	0.457147	-0.116927	0.392807	hbt	0.163272	0.0459944		0.0850522	0.0572609		0.245608	0.0692067
HBT 2-4	0.102633	0.0899956	0.202148	-0.138289	0.253457	0.0704974	0.0641916	0.0874844	0.0790777	0.0178758	-0.0398782	-0.0657982	0.369879	-0.156098	-0.0131041	0.080712	0.0182094	0.010783	0.0988212	0.185345	0.22951	0.0448601	0.522905	-0.258921	0.678341	0.21651	0.186162	-0.15893	0.0767526	0.681802	0.320224	-0.0318645	0.203812	-0.00885836	0.737487	0.136647	0.630123	-0.150619	0.624128	HBT 2-4	0.153795	0.0403419		0.0658971	0.0279886		0.246319	0.0724883
cond	0.139753	0.35078	0.168287	0.496078	0.770554	0.0698785	0.220971	0.093747	0.261455	1.55875	0.220971	0.51728	0.922272	0.604346	0.207289	0.146577	0	0.139753	0.387802	0.168286	-0.121033	0.425046	0.807679	0.845486	0.893225	0.60596	0.68821	-0.22317	0.728869	-0.231757	0.903552	0.661438	0.0312122	0.726853	0.65625	0.746083	0.92597	0.481087	0.552869	cond	0.449965	0.0607582		0.372241	0.0826365		0.53178	0.0876588
cond	0.143205	0.750649	0.197644	0.60596	-0.171158	0.0988231	0.0937518	0.143204	-0.235933	1.7312	0.430752	0.817891	0.677484	0.559017	0.740174	0.242062	1.42625	0.235931	0.588795	0.429616	0.32924	0.816695	0.416929	0.103673	0.671693	0.349386	0.261457	-0.392806	0.431884	0.646505	0.943211	-0.242062	0.116928	-0.062522	0.555512	0.296463	0.847212	-0.293151	0.353553	cond	0.401413	0.0703377		0.475266	0.108182		0.323674	0.0882057
cond	0.103646	-0.190086	0.192639	-0.146574	0.307775	0	0.0698778	0.136218	0.275992	1.93169	0.22097	0.289801	-0.475986	0.813101	0.430756	0.450694	0.994615	0.176776	0.63661	0.192637	0.32924	1.02317	0.386537	0.648772	0.434139	0.365772	0.132584	-0.246062	0.267	0.734874	0.261456	0.367103	0.616347	0.603534	0.552869	0.443044	0.585464	0.286411	0.227503	cond	0.370023	0.064819		0.320558	0.112953		0.422092	0.0611297
cond	0.0441962	-0.345164	0.214239	-0.253876	-0.227495	0.0826771	-0.16536	0.32924	-0.29974	1.99462	0.354933	-0.294811	0.24407	-0.277756	0.373695	-0.136217	-0.159345	-0.0541286	-0.207288	-0.240036	0.357673	1.10926	0.382734	-0.244078	-0.207288	0.392807	0.349385	0.394047	-0.200097	1.13623	0.0826801	-0.3125	0.851813	0.153108	-0.430752	0.511584	0.398976	-0.190085	0.634306	cond	0.157596	0.0797719		0.0488228	0.115658		0.272095	0.106264
cond	0.098818	-0.231755	0.143204	-0.200096	0.192639	0	-0.15625	0.0988231	-0.261457	2.13417	0.261456	-0.153094	0.288111	-0.279509	-0.0441814	-0.296464	-0.240035	-0.184877	-0.159342	-0.184877	0.301364	-0.330719	0.756487	-0.270631	-0.284701	-0.373696	-0.211947	0.635078	0.268823	0.261456	0.82087	-0.229641	0.382732	0.318685	-0.418096	-0.25	0.796725	-0.173992	0.382732	cond	0.082226	0.07674		0.0412642	0.117859		0.125344	0.0994166
P COND	0.143205	0.750649	0.214239	0.60596	0.770554	0.0988231	0.220971	0.32924	0.275992	2.13417	0.430752	0.817891	0.922272	0.813101	0.740174	0.450694	1.42625	0.235931	0.63661	0.429616	0.357673	1.10926	0.807679	0.845486	0.893225	0.60596	0.68821	0.635078	0.728869	1.13623	0.943211	0.661438	0.851813	0.726853	0.65625	0.746083	0.92597	0.481087	0.634306	P COND	0.689276	0.0598355		0.622354	0.108082		0.75972	0.0446916
early ext	0.0698785	0.425046	0.197641	0.439726	0.268822	0	-0.112674	-0.103647	-0.242062	-0.197643	0.211949	0.171162	0.363093	-0.0441928	-0.409841	-0.30298	-0.200098	-0.0625012	-0.2898	-0.0765441	0.32626	0.333658	-0.0541202	-0.438617	0.748695	0.518222	-0.192639	0.195161	0.298106	0.419263	0.0826825	0.497062	0.974279	1.19447	-0.907864	1.05095	0.605153	0.394047	-0.0937491	early ext	0.155291	0.0684477		0.00526674	0.0564833		0.313211	0.118556
early ext	0	0.625	0.16238	-0.159345	-0.22317	0.0312506	-0.031249	-0.0541249	-0.125	-0.112676	0.309359	-0.136215	0.342327	0.0625012	-0.207302	0.103643	-0.108255	-0.103642	-0.125	-0.103647	0.429617	0.233854	0.771187	-0.36175	0.583796	0.448522	-0.139754	-0.132575	0.28298	0.519164	-0.0312522	-0.162379	0.957087	1.11058	0.310934	1.01454	0.736866	-0.192638	-0.153092	early ext	0.163398	0.0615907		0.00734183	0.0476337		0.327668	0.104851
early ext	0.136218	0.5625	0.197644	-0.156251	-0.321739	0.031249	0.103647	-0.0625012	-0.139754	0.323253	-0.128847	-0.108254	0.223169	-0.031249	-0.0765637	-0.116927	-0.108251	0.0312506	0.0312506	0	0.575373	0.0541295	0.795496	0.298097	-0.200096	-0.0312458	0.139757	-0.128847	-0.08839	0.580443	-0.116925	0.132582	0.722139	0.30298	0.400195	-0.209632	0.352162	-0.304587	-0.176778	early ext	0.0894025	0.0451149		0.0194922	0.0443168		0.162992	0.0777882
early ext	0.044195	0.522912	0.168287	-0.108255	-0.139756	0	0.0988231	-0.08839	-0.0937518	-0.216508	-0.19264	0.0698778	0.257693	0	-0.031241	0.136216	-0.098818	-0.0441928	-0.0698785	0	0.33802	-0.0541276	-0.211941	-0.19264	0.310933	-0.098819	-0.195157	-0.124998	-0.0826807	-0.0937502	-0.0541276	-0.259581	0.425046	-0.448518	-0.332191	-0.3125	0.159336	-0.125	-0.28298	early ext	-0.0364385	0.0334397		0.0107287	0.0380593		-0.0860882	0.0544893
early ext	0.0883855	0.441941	0.136215	-0.0883861	-0.0765441	0	0.098818	0	-0.112674	-0.21875	-0.116927	-0.0937518	0.452856	0.044195	0.281258	-0.165357	-0.0541276	0.0441928	0.342326	-0.103642	0.112675	0.398973	0.667317	-0.242066	0.202522	0.200099	-0.093747	-0.173994	-0.0541249	-0.449609	-0.098818	-0.0541276	0.270633	1.61475	-0.294812	0.329238	0.582963	-0.116929	-0.184879	early ext	0.0901562	0.056523		0.0450013	0.0439471		0.137688	0.107022
AVG E EXT	0.0677354	0.51548	0.172433	-0.0145021	-0.0984774	0.0124999	0.0314729	-0.0617325	-0.142648	-0.0844647	0.0165789	-0.0194362	0.327827	0.00625089	-0.088738	-0.0690812	-0.11391	-0.0269786	-0.0222203	-0.0567665	0.356389	0.193297	0.393588	-0.187395	0.32917	0.207356	-0.0963081	-0.0730504	0.0711781	0.195102	-0.0436881	0.0307113	0.669837	0.754853	-0.164748	0.374519	0.487296	-0.0690214	-0.178296	AVG E EXT	0.0923619	0.0383021		0.0175661	0.0353347		0.171094	0.0655623
late ext	0.0988231	0.242061	0.139753	-0.267	1.37748	0	0.136218	0.098818	0.0625012	-0.0826771	0	0	0.397748	0.0625012	-0.0884081	-0.190086	-0.121029	-0.0541276	-0.0883895	-0.098818	0.516335	0.589624	-0.197628	-0.248038	0.477006	0.901388	-0.000316228	-0.0312506	-0.223169	-0.395285	-0.282981	-0.124998	0.90625	1.22395	0.242062	-0.3125	1.04629	0.272431	0.384006	late ext	0.163296	0.0694423		0.0812685	0.0761719		0.249641	0.116798
late ext	0.0937518	0.098818	0.143205	-0.139754	-0.437498	0.0698785	0.0988231	0.0988231	-0.0988231	-0.132581	-0.0625012	-0.0541249	0.14987	0.044195	-0.121021	-0.000316228	-0.0826813	0.08839	-0.0625012	0.463513	0.211948	-0.121031	0.324755	0.121017	0.506787	0.575373	0.521041	-0.125	-0.139754	-0.179516	-0.153093	-0.0541249	0.819679	-0.240037	-0.296464	-0.425046	0.895956	-0.32626	-0.192639	late ext	0.0482321	0.0490632		0.00787328	0.0390618		0.0907152	0.0924138
late ext	0.103647	-0.0625012	0.108251	0.361745	-0.365772	0.103647	0.098818	0	-0.143206	-0.12885	0.044195	-0.103642	0.443045	0.103647	-0.103663	0.031249	-0.093747	0	0.0883855	0.433012	-0.184876	-0.333658	0.318691	-0.525706	0.668049	0.724164	-0.0937518	-0.0698785	0.913762	-0.216506	-0.159344	0	0.368432	-0.17678	0.551985	-0.463512	-0.371067	0.46979	-0.192639	late ext	0.0550107	0.0530019		0.045913	0.0441893		0.0645872	0.099968
late ext	0.125002	0.0988231	0.132585	-0.139753	0.187499	0	0.0988231	0.098818	-0.103646	0	0.0312506	-0.0541276	0.411029	0.08839	-0.136242	-0.103647	0	0.0937518	0.0988231	-0.062498	0.447432	0.192637	0.211958	1.79626	0.852386	-0.132581	0.314059	-0.0625012	-0.108252	-0.265165	-0.0541249	-0.0541276	0.773082	0.209626	-0.65922	-0.525706	-0.0699142	0.347985	-0.136215	late ext	0.10109	0.063108		0.0432441	0.029153		0.16198	0.126143
late ext	0.16536	0.0826771	0.044195	0.159344	-0.623434	0.0698785	0.136218	0.098818	-0.132582	0.223169	0.0826813	0	0.153091	0.0312506	0.069857	-0.0441928	0	0.0883855	0	0.0312506	0.0826777	0.587134	0.360391	0.324766	-0.364434	0.218751	0.0312506	0.519163	0.93437	-0.136217	-0.103646	0	0.168287	0.609975	1.04536	-0.272431	-0.374997	-0.153094	-0.214239	late ext	0.0999751	0.0514671		0.0317983	0.0389814		0.17174	0.0960837
AVG L EXT	0.117317	0.0919755	0.113598	-0.00508349	0.027655	0.0486807	0.11378	0.0790554	-0.0831512	-0.0241877	0.0191251	-0.0423788	0.310957	0.0659967	-0.0758954	-0.0613985	-0.0594914	0.0432799	0.00726358	0.153292	0.214703	0.182941	0.203633	0.29366	0.427959	0.457419	0.154456	0.0461066	0.275391	-0.238538	-0.150638	-0.0466502	0.607146	0.325346	0.176744	-0.399839	0.225254	0.12217	-0.0703453	AVG L EXT	0.0935207	0.0305707		0.0420194	0.0212364		0.147733	0.0568358
recall	0.031249	0.162381	0.098818	0.453932	-0.375	0.0988231	0.139757	0.139761	-0.0937502	0.466662	-0.031249	0.08839	-0.165359	-0.225346	-0.159346	-0.093747	0.146575	-0.149871	-0.0826807	-0.103642	0.289801	1.03927	0.665856	-0.246063	-0.376301	0.0312522	0.184878	0.143205	-0.298105	-0.336574	-0.242061	-0.116925	0.263318	-0.365775	0.450694	0.819084	0.658482	-0.146577	0.354932	recall	0.0799678	0.0544279		0.0173177	0.0468986		0.145915	0.0996093
recall	0.076548	-0.076548	0.0988185	0.429617	-0.173992	0.0988231	0.0988231	0.098818	-0.204919	-0.197641	0	0.136215	-0.263317	-0.0883855	-0.0765441	0	0	-0.139753	0.116925	0.136218	0.48714	0.0826795	1.02221	0.359035	0.132582	-0.235933	0.564234	0.0988231	0.408646	0.192637	-0.136218	0.436382	0.527561	0.187507	-0.367104	0.582124	0.567686	-0.128847	0.321739	recall	0.132631	0.0470153		0.0034853	0.0362649		0.268573	0.0782001
recall	-0.0541276	-0.0988231	0.0988231	0.631992	-0.121033	0.136215	0.103647	0.0988226	-0.259583	-0.207289	0.240036	0	-0.0883855	-0.0625004	-0.0988221	0.294812	0.0937518	-0.112676	0.088385	0.136215	0.248038	-0.0988195	0.272435	-0.637377	0.491132	0.436383	0.407451	0.139753	0.179516	-0.197643	-0.165361	0.159346	0.190085	0.859235	-0.464564	0.307778	1.03409	0.345167	0.377596	recall	0.120608	0.0515711		0.040973	0.0449043		0.204433	0.0923209
recall	0.103642	-0.103642	0.093747	-0.187494	-0.124998	0.139753	0.08839	0	-0.204919	-0.116925	0	0.062498	0.0312506	0	-0.116925	0.0988226	0.128846	-0.0312506	0.0883855	-0.0937518	0.29315	-0.136218	0.400189	0.246063	-0.376299	0.69316	-0.031249	0	0.301364	-0.28125	-0.112676	0.371073	0.0765448	-0.259582	1.36788	-0.187501	-0.453928	-0.108254	0.200096	recall	0.0476408	0.049586		-0.00722852	0.0243609		0.105398	0.0981523
recall	-0.000316228	-0.0988231	0.139753	-0.146575	0.386542	0.121031	0.103647	0.128847	-0.274217	-0.136218	0.044195	0	0.139753	-0.0312506	-0.093747	0	0.136215	0	0.112671	-0.125	-0.0541276	-0.184877	0.386544	0.969757	-0.440835	0.233854	0.139754	0.08839	-0.0937523	0.788713	0.533085	-0.240035	0.153094	1.15371	0.753896	0.28298	0.765461	0.518222	0.216507	recall	0.163509	0.0560247		0.0203253	0.0326786		0.314229	0.0997689
AVG RECALL	0.031399	-0.043091	0.105992	0.236294	-0.0816964	0.118929	0.106853	0.0932496	-0.207478	-0.0382823	0.0505965	0.0574207	-0.0692116	-0.0814966	-0.109077	0.0599776	0.101078	-0.0867101	0.0647371	-0.00999225	0.2528	0.140407	0.549447	0.138283	-0.113944	0.231743	0.253014	0.0940342	0.0995339	0.0331769	-0.0246462	0.121968	0.242121	0.31502	0.34816	0.360893	0.514357	0.0959422	0.294174	AVG RECALL	0.108871	0.0270976		0.0149746	0.0232651		0.20771	0.0390148
RECALL 1-2	0.0538985	0.0429164	0.0988183	0.441775	-0.274496	0.0988231	0.11929	0.119289	-0.149335	0.13451	-0.0156245	0.112303	-0.214338	-0.156866	-0.117945	-0.0468735	0.0732874	-0.144812	0.017122	0.016288	0.38847	0.560974	0.844034	0.056486	-0.121859	-0.10234	0.374556	0.121014	0.0552705	-0.0719681	-0.18914	0.159729	0.395439	-0.0891336	0.0417949	0.700604	0.613084	-0.137712	0.338335	RECALL 1-2	0.106299	0.0422587		0.0104015	0.035832		0.207244	0.0721664
renewal	0.000547723	0.55989	0.615554	-0.286411	0.321739	0.139757	0.139753	0.0937518	0.854674	0.440835	0.0541249	-0.153093	0.231757	-0.298106	-0.360393	0.190087	0.132581	0.0937518	0.098818	0.356305	0.306187	-0.369755	0.314057	0.438614	0.855245	0.257694	0.16536	0.108254	0.596211	0.306185	-0.176778	-0.197644	0.783123	0.471861	-0.668778	-0.869963	0.428482	-0.22964	0.412215	renewal	0.157868	0.0620221		0.161296	0.0693637		0.15426	0.106404
renewal	-0.0826813	-0.314057	-0.143203	-0.146577	0.827977	0.098818	0.098818	0	0.176776	0.599479	0.112671	0.692454	0.000632456	-0.2898	0.345168	0.112676	-0.108251	0.165357	0.093747	0.354933	0.253875	0.515388	0.829156	-0.774975	-0.599478	0.655505	0.0541276	0.098818	0.284701	0.609175	-0.22097	0.286408	0.28125	-0.288113	0.856387	0.677484	0.382736	-0.116929	0.829156	renewal	0.184837	0.063616		0.129747	0.0686009		0.242826	0.109287
renewal	0	0.60596	-0.146578	-0.124998	0.612372	0.116927	0.0312474	0.103647	0.715345	0.265165	-0.0937518	0.231756	0.564232	-0.128847	0.225347	-0.0937518	0	0.0765441	0.16238	0.356305	0.121033	-0.296463	-0.455012	-0.323252	0.681078	0.509671	-0.0988231	0.062498	-0.168288	0.648013	-0.293153	0.532166	0.586302	0.363095	-0.207289	-0.776863	0.678923	0.253877	-0.128846	renewal	0.132512	0.0577988		0.173965	0.0606468		0.0888773	0.100913
renewal	0.0698749	-0.284701	0.0312506	-0.044195	0.664384	0.0698749	0.108254	0.098818	-0.149871	0.214239	-0.0625012	-0.0988221	0.386542	-0.116927	0.225346	-0.146577	0.08839	0	0.108254	-0.211947	0.24206	0.352169	-0.406254	0.385276	-0.14987	0.53033	0.796722	0.0988231	-0.216505	-0.544862	0.405048	0.364432	0.301363	0.346583	-0.503892	0.762269	-0.223161	0.33072	-0.139753	renewal	0.0943894	0.0513027		0.0474843	0.0484871		0.143763	0.092352
renewal	0.0312506	-0.176776	-0.128845	-0.0988231	0.643476	0.0988231	0.08839	0.0883855	-0.182219	-0.227504	0.0988231	-0.0312506	-0.173993	0	0.116927	-0.121031	0.0988231	0	0.0988231	-0.173991	0.165359	-0.108251	0.598665	1.04255	0.21424	-0.168285	-0.0937513	0.0826813	0.179519	0.736864	-0.182217	0.403839	-0.233854	0.95402	-0.50195	-0.179514	0.265164	0.408646	0.381455	renewal	0.102935	0.0536549		0.00246447	0.0429819		0.208694	0.0959719
AVG RENEWAL	0.00379838	0.0780632	0.0456357	-0.140201	0.613989	0.10484	0.0932926	0.0769204	0.282941	0.258443	0.0218732	0.128209	0.201834	-0.166736	0.110479	-0.0117193	0.0423088	0.0671306	0.112404	0.136321	0.217703	0.0186178	0.176122	0.153643	0.200243	0.356983	0.164727	0.0902149	0.135128	0.351075	-0.0936139	0.27784	0.343637	0.369489	-0.205104	-0.0773176	0.306429	0.129335	0.270845	AVG RENEWAL	0.134508	0.0263153		0.102991	0.0362904		0.167684	0.0376597
RENEWAL 1-2	-0.0410668	0.122916	0.236175	-0.216494	0.574858	0.119287	0.119286	0.0468759	0.515725	0.520157	0.083398	0.269681	0.116195	-0.293953	-0.0076121	0.151381	0.0121653	0.129554	0.0962825	0.355619	0.280031	0.0728165	0.571606	-0.16818	0.127884	0.4566	0.109744	0.103536	0.440456	0.45768	-0.198874	0.0443821	0.532186	0.0918742	0.0938042	-0.0962397	0.405609	-0.173284	0.620686	RENEWAL 1-2	0.171352	0.0389477		0.145522	0.0499684		0.198543	0.0609833
reinstate	0	-0.179517	-0.293151	-0.076548	-0.132582	0.0937518	0.076548	0.093747	-0.136218	-0.121033	-0.218749	0.360392	0.713295	-0.098818	-0.149868	0.662176	-0.0826771	-0.121031	-0.103647	-0.0826813	0.403838	-0.284701	0.543965	0.479053	0.329248	1.08658	-0.171163	-0.0883855	0.852956	1.46542	2.41779	0.565961	0.646505	1.18873	0.408646	0.7526	0.583798	-0.136217	0.840851	reinstate	0.309971	0.0915266		0.0101695	0.0605341		0.625551	0.146425
reinstate	0.128846	0.076548	0.421586	-0.314059	-0.192636	0.0937518	0.0826813	0.044195	-0.146573	0.3763	-0.146576	0.112674	-0.227504	-0.112674	0.231757	0.231757	0.031249	-0.116927	0.093747	0.216506	0.165359	0.968749	0.58128	2.22029	0.464565	0.339461	-0.143205	-0.0698785	0.597848	1.2782	2.42384	0	0.165358	-0.223166	0.335118	0.481088	0.523844	-0.0937486	0.768648	reinstate	0.299187	0.0938491		0.0442325	0.0445397		0.56756	0.167808
reinstate	0.0826813	-0.0698785	-0.108255	0.575374	-0.116927	0.098818	-0.0312506	0.0988231	-0.16536	-0.173994	-0.128847	0.093747	0.044195	0.231756	-0.116927	-0.076548	0.153095	-0.121033	0.136215	0	-0.244071	-0.168287	0.517277	0.318689	0.625001	-0.340898	0.195157	0.330718	0.251945	-0.310934	2.09305	-0.121033	-0.132583	0.0441701	-0.663649	0.896499	0.480065	0.65996	0.336573	reinstate	0.13265	0.0717396		0.0202842	0.0395796		0.250929	0.138006
reinstate	0.098818	0.746083	-0.076548	0.971769	-0.28125	0.0765441	-0.0312506	0.08839	-0.108253	0.0826783	0.240034	0.093747	-0.125002	-0.168286	-0.0765441	0.0988231	-0.121031	-0.08839	0.0541249	0.0312506	0.143205	-0.327753	0.840272	-0.251945	-0.405048	-0.132582	0.216508	0.24407	0.357667	-0.255792	2.04658	0.803435	0.184877	1.40138	1.87057	0.235932	0.398969	-0.103646	0.441941	reinstate	0.236265	0.0889854		0.0752853	0.0662509		0.405718	0.162251
reinstate	0.0826813	-0.143205	-0.0312522	-0.263316	0.121031	0.103646	0.0883855	0	-0.143205	0.705723	-0.108255	0.0988231	-0.0698792	-0.0625012	-0.093747	0.0937518	-1.04349	0.0698749	0.132582	0.69947	0.467707	-0.165359	0.695968	1.39579	-0.427338	0.253877	0.48714	0.0698756	0.359035	-0.656251	2.57618	0.611575	-0.0625012	0.97177	-0.321739	-0.398973	-0.490138	-0.139753	-0.197641	reinstate	0.135035	0.0966188		0.011856	0.0777147		0.264696	0.178663
CS+ minus CS-	CS+ CS-	CS+ CS-	CS+ CS-	CS+ CS-	CS+ CS-	CS+ CS-	CS+ CS-	CS+ CS-	CS+ CS-	CS+ CS-	CS+ CS-	CS+ CS-	CS+ CS-	CS+ CS-	CS+ CS-	CS+ CS-	CS+ CS-	CS+ CS-	CS+ CS-	CS+ CS-	CS+ CS-	CS+ CS-	CS+ CS-	CS+ CS-	CS+ CS-	CS+ CS-	CS+ CS-	CS+ CS-	CS+ CS-	CS+ CS-	CS+ CS-	CS+ CS-	CS+ CS-	CS+ CS-	CS+ CS-	CS+ CS-	CS+ CS-	CS+ CS-	CS+ CS-	CS+ minus CS-
hbt	0.00482317	-0.032353	0.00242785	0.223189	-0.0305052	-0.0988231	0.00613329	-0.00943262	0.260891	0.402884	-0.0343459	-0.238008	0.18337	0.0799908	-0.0851803	0.0656093	-0.0561178	-0.0242862	0.470347	0.130074	-0.522577	-0.240801	-0.110059	0.183515	-0.0423037	-0.583784	0.756009	-0.615582	0.180048	-0.747917	0.072245	-0.0863717	0.130199	0.532084	0.207094	0.019473	0.164314	-0.553164	0.739751	hbt	0.0180221	0.0527816		0.0610344	0.0386919		-0.0272541	0.100929
hbt	0.0363205	0.0826813	0.0167921	-0.0652917	0.616281	-0.098818	-0.0698749	0.0470506	0.103646	-0.49268	-0.0152562	0.0209689	-0.0020085	-0.123649	0.00694993	-0.44399	0.215359	-0.0826813	-0.143013	-0.417432	0.165097	-0.189708	0.250353	0.00377984	-0.250457	-0.117629	-0.160668	0.441943	0.307216	-0.327498	-0.90508	-0.11769	0.60075	0.0519199	-0.155626	-0.782799	-0.425597	0.496636	-0.269444	hbt	-0.0562345	0.0516909		-0.0404323	0.0535872		-0.0728684	0.0914211
hbt	-0.0477596	-0.0774119	0.0383012	-0.0297958	0.137945	0	-0.161324	0	-0.0519735	-0.0710722	-0.0698785	0.106691	0.286913	0.420231	0.083262	-0.625547	-0.0988231	-0.0495568	-0.067569	-0.363484	-0.150072	-0.0745349	-0.237416	0.0811679	-0.171093	-0.662847	-0.549726	0.0884875	-0.0349484	-0.774682	0.97611	0.119336	-0.100042	0.283821	-0.409518	-0.125742	0.152581	0.042791	0.190761	hbt	-0.0511902	0.0489928		-0.0320426	0.0477171		-0.0713456	0.0884723
hbt	0.00943126	-0.0675725	-0.0494222	-0.0267646	-0.188865	-0.0138563	-0.0625012	-0.0937518	-0.098818	0.431826	0.0624996	0	-0.329286	0.0747208	0.419108	-0.170348	0	-0.0765441	-0.0675725	0.207079	-0.268365	-0.171273	-0.0205336	-0.0328932	0.329874	0.786723	0.202216	-0.0506694	-0.580436	0.0289588	-0.739361	-0.0427696	-0.0994783	0.537246	0.084664	0.0258297	0.222494	0.0181083	-0.0756547	hbt	0.00292421	0.0430797		-0.00203183	0.0406663		0.00814109	0.0787504
cond	-0.0460016	0.154079	-0.00292705	-0.234621	-0.140884	-0.0698785	0.0721809	4.80003e-06	-0.108362	0.235614	0.0585376	0.360506	-1.07536	0.0314976	0.298536	0.353424	0.227503	-0.0955606	-0.182884	-0.342278	-0.0501313	0.256749	-0.249539	0.086789	-0.157024	-0.034846	-0.862203	0.540323	-0.186702	0.778407	-0.328178	-0.89737	0.637569	-0.0544303	0.252152	0.218626	0.0326449	-0.257918	0.147996	cond	-0.0162555	0.0595056		-0.0253439	0.070367		-0.00668869	0.0991583
cond	-0.03053	0.353319	-0.0208669	-0.857905	1.51817	-0.0988231	0.413038	0.12196	0.830506	0.319662	-0.0744467	0.504985	0.0822191	0.0620644	0.0836674	0.226688	0.27652	-0.12768	0.0965707	-0.286413	0.0270642	0.248558	-0.0228861	1.39665	0.0388582	0.781242	-0.198959	1.3458	-0.581753	0.0910209	0.0148955	0.509061	0.421625	0.939195	0.228233	0.5735	0.0776999	0.708905	0.497113	cond	0.268937	0.0784726		0.169635	0.103776		0.373465	0.116339
cond	0	0.382736	-0.0757117	-0.0535234	0.779705	0.076548	0.248811	0.203244	-0.553749	0.126539	0.0514605	0.501385	1.36428	-0.921356	0.0327477	0.182842	0.531205	0.323224	-0.431691	-0.296284	0.261212	-0.0594726	0.47213	-0.0509216	0.221367	0.0987926	-0.291927	0.588389	0.111886	-0.100568	0.788097	-0.691862	0.325829	0.164481	0.126055	0.514042	0.0534453	0.385283	0.495986	cond	0.150889	0.0671715		0.123621	0.109407		0.179592	0.0785038
cond	-0.0129472	0.089371	-0.048879	0.0442433	1.05015	-0.0384821	0.273613	-0.0831785	1.10135	0.29005	-0.091615	1.066	0.400165	1.02449	-0.810079	0.729144	0.763689	0.179129	0.0361257	0.416813	0.0160221	-0.443412	0.166593	1.62969	1.35803	0.457285	-0.448208	-0.00877107	0.53667	-1.24448	0.759911	0.537847	-0.404381	0.690643	0.723903	0.562798	0.303974	0.648301	0.146319	cond	0.317125	0.0927897		0.318957	0.112316		0.315197	0.152619
cond	0.0300288	-0.0696094	0.00988838	0.450096	-0.275319	-0.098818	-0.0091107	0.072338	0.583196	0.177484	0.231661	0.421916	0.264758	-0.0153036	-0.115148	0.836827	0.84114	0.918421	0.435334	-0.0404689	0.0749362	1.65875	0.122965	1.83282	0.788592	1.0126	0.113128	-0.202065	-0.00550531	0.853516	-0.195871	-0.197697	0.697994	0.597744	1.21543	1.35574	0.0760395	-0.00822468	0.358756	cond	0.379461	0.0851514		0.232466	0.0786037		0.534192	0.148193
early ext	0.0698749	0.163749	-0.0413913	-0.610891	0.564447	0	0.0361302	0.0152565	0.477994	0.94176	0.12171	1.10091	0.55387	0.075445	0.327186	0.879202	0.775471	-0.0663456	0.0688293	0.269183	0.194782	0.543571	0.935238	1.39673	0.227588	0.510183	0.0988923	0.24122	-0.0663495	0.590938	0.333072	-0.769494	0.033019	-0.124187	1.5982	0.432028	0.613997	0.187237	0.813178	early ext	0.346467	0.0765713		0.286119	0.0932895		0.409992	0.123693
early ext	0.103647	0.0230139	-0.0497055	-0.0118188	-0.10607	-0.0312506	0.031249	-0.054129	0.241929	0.927576	-0.353552	-0.0261639	0.203431	0.0411405	0.540962	0.342696	0.362131	-0.00461308	-0.0312482	0.246851	0.027531	0.418666	-0.478038	2.02916	-0.91599	-0.155371	0.327255	0.249527	-0.220479	-0.140277	0.196613	0.362476	-0.00871269	-0.373717	0.407816	-0.250993	0.323796	0.0363878	0.85326	early ext	0.130384	0.0737197		0.119804	0.061426		0.141522	0.139083
early ext	-0.0424664	0.0353477	-0.00248625	0.264505	1.05794	-0.031249	-0.00482344	0	0.0187211	-0.115964	-0.0365139	0.139502	0.447069	0.075444	-0.0403465	0.0544261	0.592374	-0.0937454	-0.130074	0.139753	-0.175178	0.586305	-1.15453	0.864052	0.26996	0.570705	-0.379792	-0.0365043	0.0258888	0.352881	-0.0424194	-0.285674	-0.179971	0.632956	0.816149	1.41671	0.333915	1.20706	0.632856	early ext	0.199558	0.0760128		0.116371	0.0641402		0.287125	0.140129
early ext	0.084651	0.025523	-0.0357016	0.0541304	1.01252	-0.0312506	-0.00507127	0.08839	-0.00988989	-0.00883912	0.0395471	0.106899	0.285374	0.0883855	0.119649	0.42715	0.098818	-0.049559	0.158269	0.220971	0.155097	-0.0669013	0.320205	-0.037008	-0.0708931	0.423579	0.385242	0.179126	0.218896	0.031249	0.29006	0.146908	0.484431	1.28061	0.522278	1.43793	0.34649	1.0708	0.419199	early ext	0.261725	0.0584856		0.133498	0.0531851		0.3967	0.0985182
early ext	0.0581921	-0.653891	-0.015186	0.281025	1.36008	0.0937518	-0.098818	0.044195	-0.019907	0.0338733	0.0132852	0.0937518	-0.182223	0.0099326	-0.281258	0.985634	0.152946	0.0323553	-0.373575	0.00482317	0.456727	-0.502615	-0.369215	0.952614	0.216739	-0.325097	0.316916	0.0570664	0.361903	0.0919362	0.0289395	-0.0784548	0.613251	-0.309715	0.407485	0.324775	-5.14615e-06	0.551068	0.387401	early ext	0.121044	0.0645369		0.0769493	0.0962518		0.167459	0.086725
late ext	-0.0161418	-0.172186	-0.0109065	0.619169	0.258895	0.0312506	-0.0374002	-0.0222739	-0.179429	0.544078	-0.0765441	0.327753	0.27249	-0.0625012	-0.139096	1.25809	0.548366	0.0983226	0.444696	0.501446	-0.216598	0.300864	0.680742	1.85794	0.212623	0.125116	-0.216191	-0.128094	-0.00858777	0.0431146	1.0717	0.0123272	-0.158206	-0.308585	-0.893083	1.39277	0.278059	0.296971	-0.675488	late ext	0.201422	0.0845296		0.209404	0.0809102		0.193021	0.153887
late ext	-0.00536176	-0.19257	-0.00344817	-0.00682187	0.0994772	-0.0698785	0.033759	-0.0104376	0.0104342	0.00373565	0.166147	0.0983199	0.285393	0.0495568	-0.00783585	-0.347671	-0.0209647	-0.132583	-0.0457522	-0.551903	0.155156	1.29405	0.264037	0.692084	0.23074	-0.058094	-0.680387	0.0123292	-0.178935	0.737659	0.0133372	0.51974	-0.142917	0.649879	-0.0584672	0.89691	0.0145906	0.85659	0.740184	late ext	0.136156	0.0638566		-0.0324202	0.0397068		0.313605	0.111834
late ext	-0.0152565	0.0625012	0.038327	-0.521089	0.147022	-0.103647	-0.130069	0.112674	0.0221769	0.531477	0.018303	0.103642	-0.174222	-0.00989951	0.522923	-0.125001	0.0238721	0	-0.158264	-0.125236	0.645218	1.04627	0.563533	0.437332	-0.039152	-0.370611	-0.062498	-0.0128028	-0.289544	1.00584	0.399381	-0.0826813	0.26356	0.876248	-0.717344	1.30204	1.07471	0.322013	0.895589	late ext	0.191727	0.0738975		0.0110118	0.0510817		0.381953	0.129785
late ext	0.0112158	-0.0988231	0.00717186	-0.0133398	-0.275888	0	-0.0988231	-0.010428	-0.00902517	-0.0312506	-0.0312506	0.404907	0.149732	0.010428	0.023557	0.0723959	-0.0312506	0.0189225	-0.0104421	-0.0411442	0.136365	-0.275317	-0.477131	-0.100107	-0.421639	0.570081	-0.167485	0.285672	0.927335	0.582318	0.108253	0.0099326	-0.258642	0.15614	0.0770968	1.95229	-0.282249	-0.778736	0.879676	late ext	0.0761673	0.0715703		0.00233327	0.027789		0.153887	0.14382
late ext	-0.0665365	-0.0826771	0.0640556	-0.247734	0.406928	0.0289446	0.00353515	5.05968e-06	0.599246	-0.0409514	-0.0201833	0.242062	0.128159	0.0675725	-0.123968	0.0441928	0.0988231	-0.119635	0.136215	-0.0312506	0.353705	-0.690775	0.419609	-0.56883	0.673791	0.00875264	-0.119637	-0.00662546	-1.19953	0.315737	0.904646	0.40745	0.448059	-0.800048	-1.49821	0.00179776	0.863135	0.652116	1.70379	late ext	0.0757878	0.0891284		0.0543401	0.0424827		0.0983643	0.179897
recall	0.0625028	0.117128	-0.010428	0.199335	1.21119	-0.00507607	-0.193885	-0.139761	-0.251417	0.288528	0.101124	0.0513669	-0.0168573	-0.0470849	0.53042	0.451421	-0.0429332	-0.180848	0.377494	-0.0213598	0.0916543	0.199351	-0.236244	1.84379	1.78602	0.0624975	0.0911144	0.0494343	0.584517	0.16541	0.868622	0.56107	0.118137	0.144806	-0.142918	0.069757	0.516202	0.465266	0.140161	recall	0.252808	0.0762774		0.124043	0.0743096		0.38835	0.130716
recall	-0.076548	0.599461	-0.00506725	-0.0126905	0.0913133	0.0409303	-0.00507127	1.01191e-05	0.0309256	0.5117	-0.0988231	-0.0596672	0.0979566	-0.0581839	0.318606	-0.103647	0.0937518	-0.0068212	-0.0627999	-0.167469	-0.0667137	0.484144	-0.337561	0.276809	0.636067	0.578258	-0.0536067	-0.0289482	-0.700126	0.432363	0.521494	-0.668138	-0.297921	-0.452683	1.06588	0.122908	-0.0318601	0.476833	0.148052	recall	0.0829004	0.0569841		0.0563933	0.0445448		0.110803	0.108545
recall	0.136809	-0.0542697	-0.0104381	-0.291095	-0.0221703	0.0035424	-0.0495189	5.56537e-06	0.683478	0.207289	-0.322713	0.0988231	0.0890926	-0.0624996	0.350768	-0.294812	0.0189194	-0.0556116	-0.187203	-0.104964	0.101348	-0.0635603	0.411502	0.45516	-0.775834	-0.467627	0.115462	-0.0856285	-0.431462	0.90888	0.531133	-0.060523	-0.0105676	-0.130363	0.781718	0.4999	-0.156854	0.0438923	0.0139662	recall	0.0465122	0.0542107		0.00667161	0.051399		0.0884497	0.0980248
recall	0.0429359	0.357518	0.00989469	0.602072	0.0366089	-0.014755	0.0478249	0.0441973	0.611169	-0.0950229	0	-0.0312458	-0.160097	-0.0765441	0.199602	-4.04774e-06	-0.0300284	-0.121843	-0.164934	0.0110705	-0.223273	0.728321	0.294376	0.751492	0.998167	-0.0627163	0.357509	0.098818	0.114389	-0.174829	0.344432	-0.17343	0.356467	0.0278174	-1.08147	0.377587	0.943066	0.0457571	0.350116	recall	0.136949	0.0596915		0.063421	0.0490849		0.214347	0.110064
recall	-0.0309344	0.0289482	-0.0361068	-0.0653727	0.47326	0.0187259	-0.00482344	-0.0522988	1.47927	-0.0320647	-0.0883878	0.103642	-0.0570717	0.113932	0.031249	0.139757	-0.0325689	-0.103647	-0.112671	0.125	0.108252	0.426938	0.0315568	0.966229	1.11471	0.293707	0.25553	-0.0571394	0.00536342	-0.3873	0.172638	0.309914	0.270801	-1.47545	-0.394863	0.650344	-0.19179	-0.650804	0.0594858	recall	0.0873322	0.0749114		0.0948917	0.0784564		0.0793748	0.132179
renewal	0.26091	0.61687	-0.692102	0.473911	0.953782	-0.0409339	-0.0409303	0	-0.502505	0.156194	0.207333	0.754198	0.0278259	0.738941	0.767842	0.349371	0.330931	0.0745349	0.0833989	0.228327	0.323484	1.28084	0.423469	0.908764	0.680462	0.549984	0.201744	0.0315031	0.186911	0.290845	0.92417	0.60148	0.515539	1.64669	1.84013	1.89122	0.340801	0.782509	0.385119	renewal	0.475733	0.0872042		0.237395	0.0926147		0.726614	0.128856
renewal	0.15256	1.00298	0.00344928	0.0255442	-0.536497	0.0261804	0	0.0937518	0.159797	0.22258	-0.216317	-0.839029	0.44461	0.383552	-0.0028425	0.180476	0.139501	-0.0888131	0.00989855	0.2322	0.0167572	0.000947251	0.186348	2.38458	1.78615	0.253971	0.648824	-0.02227	0.169231	0.681946	0.817181	-0.394662	0.540215	2.13027	-0.256094	0.690039	0.397261	0.372721	-0.151672	renewal	0.298598	0.102402		0.0696789	0.0813484		0.539566	0.178318
renewal	0	-0.244215	0.0296529	0.201543	0.199527	-0.0181043	0.0675757	0.0173824	-0.920265	0.442632	0.00536628	-0.348685	-0.42802	0.0461701	-0.425445	0.806362	0.031249	-0.153093	-0.256132	0.179519	0.0443241	0.0891743	-0.16213	1.36768	-0.462329	0.351832	0.500237	0.03632	0.97415	0.440366	0.848664	-0.532166	0.499832	0.498407	2.05527	0.950856	-0.310492	-0.0689987	0.128846	renewal	0.166227	0.0890729		-0.038349	0.0798016		0.38157	0.149268
renewal	0.0238769	0.622721	0.0625012	0.106696	0.0882161	0.0289431	-0.0198643	0	1.41733	-0.0293609	-0.0201801	0.0104365	-0.571415	0.034246	0.103893	0.0215785	0.00536176	0	-0.139505	0.46774	0.00988511	-0.126823	0.893392	0.902057	0.791066	-0.185162	-0.752532	-0.0363219	0.390497	1.56708	-0.123796	-0.364432	0.373231	0.927789	0.653761	-0.0761909	0.840296	0.105663	-0.00682154	renewal	0.205022	0.0784612		0.110661	0.0851493		0.304349	0.132484
renewal	0.067572	0.469927	0.568571	0.242031	0.56562	-5.05968e-06	0	0.00536148	-0.107582	0.0535101	-0.0988231	0.130074	0.971938	-0.098818	-0.186806	0.152283	0.0138526	0	-0.00507127	0.92594	0.150251	0.317881	-0.473677	-0.468878	0.10137	0.410347	-0.0655914	0.0110657	0.97884	0.405792	0.641496	-0.403839	1.13956	-1.15655	1.13856	0.859875	0.059602	0.0854596	-0.273203	renewal	0.182768	0.076801		0.183479	0.0754833		0.182019	0.138668
reinstate	0.0826813	0.696796	-0.249016	0.793937	0.0243297	-0.0396242	0.02227	0.108777	0.61832	0.638312	0.0721736	-0.329141	-0.00137074	0.564433	0.373037	-0.118211	-0.0110731	-0.0501321	0.211898	-0.104818	0.138328	-0.173514	-0.24099	0.364118	0.887897	-0.0783168	-8.76356e-07	0.400885	0.276807	-0.736551	-0.176486	-0.698546	-0.871851	-0.480248	0.305333	-0.126039	0.477324	0.525277	0.100287	reinstate	0.0819818	0.0652911		0.165179	0.0741098		-0.00559403	0.107421
reinstate	-0.173043	0.052298	-0.684904	0.865158	0.309561	-0.0937518	0.0110705	-0.106696	0.509664	-0.105666	0.010361	-0.206422	1.32215	-0.0199074	-0.374962	-0.413973	0.0452958	-0.0705719	-9.47853e-15	-0.29305	-0.294206	-0.24661	0.313037	-1.48942	0.152572	-0.67018	0.338361	0.0698785	0.0839468	-0.332401	-0.157191	-0.143204	0.7711	0.989908	0.154022	0.696502	-1.13141	0.652766	0.086027	reinstate	0.0109259	0.08554		0.0291304	0.100216		-0.00823681	0.143208
reinstate	-0.0823651	-0.0238728	-0.114915	-0.854882	0.205314	6.7446e-15	0.130069	-0.0546303	0.264178	0.610376	0.302839	-0.187495	0.60231	-0.325503	-0.0393229	-0.118608	-0.270022	-0.0221717	-0.0737165	-0.0826813	0.418065	0.97838	0.177291	-0.435618	-0.285535	0.996403	-0.283547	-0.248041	-0.501945	1.18314	0.360622	0.33298	0.397747	1.19721	1.91052	-0.574761	0.652719	-0.0310666	0.19834	reinstate	0.161738	0.0878323		-0.00675504	0.0716673		0.3391	0.155932
reinstate	-0.130069	-0.398097	-0.0888128	-1.26157	0.535127	0.022279	0.130074	-0.08839	0.434513	-0.362187	-0.365034	-0.031249	0.515315	0.0745343	0.164934	-0.168702	0.616125	-0.0198652	0.0446932	0.128095	0.420162	0.2195	-0.230299	-5.95366e-07	1.21755	1.03883	-0.112866	-0.0253202	0.0787164	1.21186	0.229745	-0.361494	0.133812	-1.66284	-1.17952	0.0470489	-0.277956	0.253514	0.439175	reinstate	0.0305468	0.0909215		-0.0124143	0.0926615		0.075769	0.161433
reinstate	-0.11393	0.293074	-0.0624953	0.0315604	0.360057	0.0395587	-0.0185106	0.093747	0.308563	-0.0340306	0.108255	-0.0546269	0.489141	-0.0411405	0.187499	-0.137945	0.075242	-0.190906	-0.044192	-0.611079	-0.164727	0.227856	-0.108833	0.436	0.988099	-0.0442442	-0.549638	0.187818	-0.622354	1.26382	-0.399872	-0.77092	0.497763	-0.317758	0.644991	0.729692	1.55631	0.680115	0.449586	reinstate	0.137476	0.0781455		0.033892	0.052436		0.246511	0.148726
[truncated: 5 more columns]

## Sheet: STATISTICA PR
ID	Sex	Sex code	Ethnic	Ethnic code	HBT 1	HBT2	HBT3	HBT4	COND1	COND2	COND3	COND4	COND5	EEXT1	EEXT2	EEXT3	EEXT4	EEXT5	LEXT1	LEXT2	LEXT3	LEXT4	LEXT5	MEM1	MEM2	MEM3	MEM4	MEM5	REN1	REN2	REN3	REN4	REN5
AC02	Female	2	PR	1	0.103642	0.0988185	0.098818	0.108254	0.0937518	0.112675	0.103646	0.031249	0.128847	0.139753	0.103647	0.0937518	0.128846	0.146578	0.0826813	0.08839	0.08839	0.136218	0.0988231	0.0937518	0	0.0826813	0.146578	-0.0312506	0.261457	0.0698785	0	0.0937518	0.0988226
AC19	Female	2	PR	1	0.044195	0.0826813	0.0937518	0.0312506	0.504859	1.10397	0.19265	-0.255793	-0.301365	0.588795	0.648014	0.597847	0.548435	-0.21195	0.0698749	-0.0937518	0	0	0	0.279508	0.522913	-0.153093	0.253876	-0.0698749	1.17676	0.688919	0.361745	0.338021	0.293151
AE23	Female	2	PR	1	0.202524	0.211947	0.197644	0.202524	0.16536	0.176777	0.116927	0.16536	0.153093	0.15625	0.112674	0.195157	0.132585	0.121029	0.128847	0.139757	0.146578	0.139757	0.108251	0.08839	0.0937513	0.088385	0.103642	0.103647	-0.076548	-0.139754	-0.116925	0.0937518	0.439726
AT12	Female	2	PR	1	0.299739	-0.182217	-0.195157	-0.159346	0.261457	-0.251945	-0.200097	-0.209632	0.25	-0.171165	-0.171163	0.108254	-0.0541249	0.192639	0.352169	-0.146576	-0.159344	-0.153093	-0.0883895	0.653267	0.416927	0.340897	0.414578	-0.211948	0.1875	-0.121033	0.0765441	0.0625012	0.143208
CL11	Female	2	PR	1	0.625	0.938021	-0.345168	0.732877	0.629671	1.34701	1.08748	0.822652	-0.0826795	0.833268	-0.32924	0.736201	0.872765	1.28353	1.63638	-0.338021	-0.21875	-0.0883895	-0.216507	0.836192	-0.0826789	-0.143203	-0.0883895	0.859801	1.27552	0.29148	0.811898	0.7526	1.2091
DA19	Female	2	PR	1	0	0	0	0.098818	0	0	0.076548	0.044195	-0.098818	0	0	0	-0.0312506	0.0937518	0.0312506	0	0	0	0.0988231	0.093747	0.139753	0.139757	0.124998	0.139757	0.0988231	0.124998	0.0988231	0.098818	0.098818
ER01	Female	2	PR	1	-0.076548	-0.0698749	-0.0625012	0.0312506	0.293151	0.50679	0.318689	0.108254	-0.165361	-0.0765441	0	0.0988231	0.0937518	0	0.098818	0.132582	-0.0312506	0	0.139753	-0.0541276	0.0937518	0.0541276	0.136215	0.0988231	0.0988231	0.098818	0.0988231	0.08839	0.08839
ER26	Female	2	PR	1	0.098818	0.116929	0.0988231	0	0.0937518	0.265164	0.339462	0.246061	0.171161	-0.08839	-0.108254	-0.0625012	0	0.044195	0.0765441	0.0883855	0.112674	0.08839	0.0988231	0	0.0988281	0.0988281	0.0441973	0.076548	0.0937518	0.0937518	0.121029	0.098818	0.093747
JM12	Female	2	PR	1	0.229641	0	0.190088	0	0.153093	0.594572	-0.277757	0.80161	0.321739	0.235932	0.116929	-0.121033	-0.103642	-0.132581	-0.116927	-0.0883889	-0.121029	-0.112671	0.466663	-0.345167	-0.173994	0.423896	0.40625	1.20505	0.352169	0.336573	-0.20492	1.26746	-0.289801
KR02	Female	2	PR	1	0.668049	-0.173991	-0.207288	0.302981	1.79436	2.05087	2.05823	2.28467	2.31165	0.744117	0.8149	0.207289	-0.225347	-0.184877	0.461401	-0.128846	0.402628	-0.0312506	0.182218	0.755189	0.314058	0	-0.211948	-0.168283	0.597029	0.822059	0.707797	0.184878	-0.173994
LB02	Female	2	PR	1	-0.159344	-0.103642	-0.0698785	0.0312506	0.279508	0.356305	0.272431	0.263318	0.493117	0.333659	-0.0441928	-0.165361	-0.153092	-0.103642	-0.0765441	0.103646	0.062498	0	0.062498	0.0698749	-0.0988231	-0.0826771	0	-0.0441928	0.261457	-0.103646	-0.0883855	-0.0826813	0
MA16	Female	2	PR	1	-0.354933	-0.0826771	0.0441928	-0.0312506	0.877786	1.32288	0.791187	0.771185	0.268822	1.27207	-0.162379	0.0312474	0.176777	0	0.327753	0.044195	0	0.35078	0.242062	0.139757	0.076548	0.0988231	0.0312522	0.103642	0.601106	-0.146576	-0.116929	-0.0883855	0.0988231
MC05	Female	2	PR	1	0.746737	0.242062	0.597848	0.225346	-0.153091	0.759703	0.888292	0.644235	0.552869	0.916963	0.545758	0.670238	0.543067	0.270633	0.670238	0.435263	0.268823	0.560761	0.28125	-0.182217	-0.16536	0.000707107	-0.128847	0.0826813	0.259583	0.445242	0.136212	-0.184873	0.797945
MR05	Female	2	PR	1	-0.0698792	-0.294812	0.251945	-0.0541249	0.635844	0.621081	-0.108255	0.746737	-0.294813	0.0312522	0.103642	0.044195	0.0883855	0.0541276	0	0.0937518	0.093747	0.098818	0.0988231	-0.272431	-0.146569	-0.125	-0.0765441	0.0826813	0.440835	0.0937518	-0.0826771	-0.0826813	-0.098818
MR25	Female	2	PR	1	-0.231756	-0.20729	0.34658	0.330718	0.505826	0.823841	0.463504	-0.436384	-0.15933	-0.0826559	0.33366	-0.11691	0.0884081	0	-0.227504	-0.128857	0.41926	-0.112685	-0.054111	0.371074	0.242062	0.251946	0.0826771	-0.062498	0.407449	0.342326	-0.200098	0.32924	-0.0698785
MS27	Female	2	PR	1	0.315609	-0.307776	-0.369755	-0.320218	0.5	0.46875	0.633536	0.592927	0.540363	0.576222	0.446339	-0.0625012	0.563365	0.820276	1.068	-0.347987	-0.0937518	-0.0312506	0	0.357674	-0.103647	0	0.0988185	0.139757	0.539459	0.293151	0.71261	-0.124998	0.0312522
NC01	Female	2	PR	1	-0.14987	0.171164	0	0	0.227503	1.70277	1.52582	0.604345	0.601106	0.575373	0.253876	0.484123	0	0.098818	0.427337	-0.103646	-0.0698749	-0.0312506	0.0988231	0.103642	0.0937518	0.112671	0.098818	0.103646	0.463513	0.0312506	0.031249	0.0937518	0.112676
NR05	Female	2	PR	1	-0.112676	-0.0826813	-0.0937518	0	0.0441928	0.108251	0.500001	0.125	0.733544	-0.128847	-0.108255	-0.0624948	-0.0937518	0.076548	0.044195	-0.0441928	0	0.112674	-0.031249	-0.330719	-0.146575	-0.168287	-0.153093	-0.103647	0.168287	0.0765441	-0.0765493	0	0
RM27	Female	2	PR	1	0.357672	-0.0441905	0.031249	0.0312506	0.204918	0.685366	0.204919	-0.171162	0.275992	-0.220971	-0.156248	-0.0988231	0.08839	-0.031249	0.356306	-0.108253	-0.0698785	0.088381	0.136215	0.294813	0.0541249	-0.098818	-0.076548	0	0.182217	0.103646	-0.0937518	-0.0312506	0.0937518
SB13	Female	2	PR	1	0.0988231	-0.0625012	-0.0541249	0.0988251	-0.173992	0.143203	-0.103646	0.176776	-0.225346	0.192639	0.143205	0.139753	0.220971	-0.0988185	0.402628	-0.08839	0.307777	-0.103642	0	-0.125002	-0.0312506	0.0312506	-0.0826813	0	0.584632	0.587133	0.535824	0.255793	0.751949
AG27	Male	1	PR	1	-0.251945	0.372385	0.116927	-0.0541239	-0.171164	0.356304	0.590452	0.373695	0.3763	0.521042	0.457148	0.400195	0.493117	0.569402	0.299738	0.367104	0.460342	0.583797	0.436383	0.381455	0.420426	0.349386	0.0698778	0.0541239	0.62967	0.270633	0.165357	0.251945	0.31561
AH12	Male	1	PR	1	-0.384005	0.0698749	-0.168287	-0.202523	0.681794	1.06525	0.963696	0.665852	1.32803	0.877229	0.65252	0.640435	-0.121029	-0.103642	0.890488	1.17302	0.712609	-0.0826801	-0.103642	1.23862	0.566824	-0.16238	0.592103	0.242062	0.911086	0.516335	-0.207289	0.225347	0.209631
CP16	Male	1	PR	1	0.539458	0.565966	0.601106	0.394046	0.558141	0.394043	0.858668	0.549327	0.879452	0.881118	0.293148	-0.359031	0.108264	0.298102	0.483114	0.588792	0.882224	-0.265174	0.78	0.429611	0.684652	0.683937	0.694565	0.4181	0.737526	1.0155	-0.617142	0.487139	0.124988
DC05	Male	1	PR	1	0.121033	-0.255793	-0.20009	-0.268825	0.932275	1.50033	0.59785	1.38561	1.56219	0.958109	1.66742	1.16215	-0.229648	0.710548	1.6099	0.813101	-0.0883742	1.69616	-0.244064	1.59773	0.635844	-0.182217	0.997556	1.93599	1.34738	1.6096	1.04442	1.28733	0.573673
EM19	Male	1	PR	1	0.913762	0.481087	0.539458	0.922801	0.736201	0.710551	0.655506	1.15075	0.503891	0.976283	-0.332194	0.0698642	0.24004	0.419261	0.689629	0.737527	0.628897	0.430747	0.309357	1.40972	0.768649	-0.284701	0.621867	0.673871	1.53571	1.18668	0.218749	0.641196	0.31561
EO25	Male	1	PR	1	-0.34375	0.231756	-0.128847	0.552869	0.571114	1.13063	0.464565	0.850092	0.638908	1.02841	0.293151	0.539459	0.32476	-0.124998	1.0265	0.517279	0.353554	0.4375	0.227503	0.0937497	0.342326	-0.0312442	0.630443	0.527561	0.807678	0.909476	0.861503	0.345168	0.242062
ES11	Male	1	PR	1	0.403839	-0.223169	-0.286411	0.55989	-0.173993	0.062498	-0.159343	-0.0988231	-0.098819	-0.093747	0.187501	-0.240035	0.190085	0.223169	-0.216507	-0.159346	-0.15625	0.146574	-0.0883861	0.275992	0.510627	0.522913	0.32626	0.395284	0.367104	0.702952	0.401414	0.0441905	-0.159343
HR30	Male	1	PR	1	-0.195157	0.265166	-0.0826771	-0.179519	0.317153	0.952996	0.342327	0.385276	0.433012	0.436382	0.116953	-0.165351	0.0541276	-0.116927	-0.159345	-0.112671	-0.0826813	0.22317	0.512538	0.192639	0.0698749	0.0541249	0.098818	0.0312506	0.139757	0.076548	0.098818	0.0625012	0.093747
JM21	Male	1	PR	1	0.323252	0.182218	-0.143204	-0.116925	0.542167	-0.149869	0.378887	0.336573	0.263318	0.231757	0.0625012	-0.0625012	0.136215	0.307778	-0.231757	-0.318689	0.624218	0.819084	-0.265165	0.286412	-0.29148	-0.251945	0.415754	-0.0883889	0.783123	0.453932	0.805862	0.173992	1.15836
JO23	Male	1	PR	1	-0.255792	0.601105	-0.368432	0.73951	0.546651	0.737526	0.634306	-0.108251	1.11497	1.0102	0.378887	0.933324	-0.0625012	-0.357672	-0.35217	0.558143	0.789333	0.317154	0.179519	-0.171164	0.625	0.711238	-0.456079	0.401414	0.59703	1.29112	1.08838	1.02221	1.14266
JP09	Male	1	PR	1	0.725512	-0.128846	0.724165	-0.302979	0.575374	0.958107	1.04955	0.842591	0.624999	0.415754	0.165361	-0.159345	0.235933	-0.0698785	0.788714	-0.139756	0.240037	0.0541286	0.801	0.626561	0.385276	0.365772	0.231756	0.705723	0.747391	0.596211	0.555511	0.281251	0.45928
JR04	Male	1	PR	1	-0.371073	-0.216508	0.272431	-0.19264	-0.235932	0.266999	-0.324759	0.225347	-0.427337	-0.272432	0.200097	-0.153092	-0.112673	-0.132582	-0.112671	0.465615	-0.0826813	-0.044195	0.40745	0.444145	-0.231755	0.0988226	0.197644	0.0698785	0.403836	-0.108254	0	0	0
JR21	Male	1	PR	1	0.335118	0.275992	0.462458	0.274217	0.668781	0.538553	0.942176	0.447432	1.08073	1.0073	0.948375	0.542168	0.909477	0.883884	0.748044	0.676763	0.631992	0.51444	0.616346	0.381454	0.22964	0.179517	0.433012	0.423896	1.29866	0.821465	1.08613	0.674595	0.905711
JR30	Male	1	PR	1	0.261454	-0.143224	0.171149	0.818486	0.672423	0.876673	0.768015	0.843751	0.916428	1.07028	0.736866	0.935936	0.832097	1.30504	0.915362	0.409841	0.699468	0.365766	-0.190074	-0.220968	-0.265175	0.728872	-0.231765	-0.321736	2.11855	1.84216	0.861502	1.27437	-0.202534
JV20	Male	1	PR	1	0.825023	0.618718	0.430752	0.682511	0.908402	0.783745	0.678924	0.293152	0.797334	0.690335	0.71875	1.21634	0.190087	0.112673	-0.651021	-0.354932	-0.165359	-0.582123	-0.452855	0.307777	0.698771	0.317153	0.286412	0.359034	1.17135	0.600293	1.84798	0.149869	0.636611
PC09	Male	1	PR	1	0.636611	-0.380172	-0.38906	0.296463	0.964709	0.869963	0.957087	1.07438	1.10574	1.48298	0.763549	1.20708	1.12543	0.654014	1.08027	0.471863	0.838525	1.42659	-0.270634	0.888841	0.705032	0.807678	0.190086	0.933324	1.02126	1.36752	0.173993	0.686078	0.680361
W023	Male	1	PR	1	0.709173	0.495088	0.665117	0.679641	0.958615	0.924912	0.638909	0.70295	0.872764	1.21915	1.06066	0.686077	0.505826	0.582958	1.32435	0.910547	0.703647	-0.352163	0.488137	1.17468	0.535826	0.877231	0.489138	0.573672	0.769283	0.779997	0.36843	0.617135	0.324766
WS01	Male	1	PR	1	-0.220971	0.434138	-0.22964	-0.098819	0.223169	0.415754	0.671693	0.458216	-0.182217	0.581284	-0.15625	0.902471	0.945797	0.434139	0.569402	0.53033	0.791803	-0.430751	0.499022	0.318689	0.347986	0.389059	-0.0624972	-0.132581	0.552869	0.255792	0.184878	0.436382	0.494106
YM04	Male	1	PR	1	0.618719	0.494105	0.906788	0.317152	0.700865	0.850666	0.72349	0.780625	0.741488	0.719429	0.700167	0.456078	0.136218	0.202522	-0.291481	0.547544	0.70295	0.743461	1.48955	0.495093	0.469791	0.391562	0.550213	0.275992	0.797334	0.677484	0	-0.146575	0.108251

## Sheet: Boston minus hbt
																					BOSTON	BOSTON	BOSTON																							BOSTON	BOSTON
ID	SD004	SD006	SD009	SD026	SD027	SD036	SD038	SD073	SD076	SD077	SD078	SD080	ACRI	ALWI	ANEN	BP	DI	DR	JD	ID	ALL	39			ID	SD004	SD006	SD009	SD026	SD027	SD036	SD038	SD073	SD076	SD077	SD078	SD080	ACRI	ALWI	ANEN	BP	DI	DR	JD	ID	ALL	39
SEX	m	m	m	m	m	m	m	m	m	m	m	m	m	m	m	m	m	m	m	SEX	AVERAGE	STD ERR			SEX	m	m	m	m	m	m	m	m	m	m	m	m	m	m	m	m	m	m	m	SEX	AVERAGE	STD ERR
CS+	CS+	CS+	CS+	CS+	CS+	CS+	CS+	CS+	CS+	CS+	CS+	CS+	CS+	CS+	CS+	CS+	CS+	CS+	CS+	CS+	CS+	CS+	CS+		CS+	CS+	CS+	CS+	CS+	CS+	CS+	CS+	CS+	CS+	CS+	CS+	CS+	CS+	CS+	CS+	CS+	CS+	CS+	CS+	CS+	CS+	CS+
hbt	-0.192638	0.32476	0.291481	-0.480625	-0.118322	-0.076548	0.231756	0.681076	-0.345165	-0.21424	-0.21195	-0.330714	-0.503891	0.146575	0	0.32249	-0.167332	-0.333167	0.319374	hbt	-0.034583	0.0522019			hbt	-0.0718805	0.145409	0.243879	-0.419406	-0.123051	-0.0664923	0.255478	0.275934	-0.185839	-0.111001	-0.251054	-0.0157056	-0.165317	0.135843	-0.0358001	0.265585	-0.034362	-0.126972	0.237167	hbt	-0.00250457	0.0460048
hbt	-0.108254	-0.202523	0.139753	0.214476	-0.134164	-0.062498	-0.176775	0.40383	-0.153095	-0.136215	0.0698785	-0.315609	-0.302979	0	0.14987	0.0547723	-0.130384	-0.148324	0.270185	hbt	-0.0298977	0.0314253			hbt	0.0125031	-0.381874	0.0921515	0.275695	-0.138894	-0.0524423	-0.153053	-0.00131204	0.0062316	-0.0329767	0.0307738	-0.000600171	0.035595	-0.0107327	0.11407	-0.00213324	0.00258598	0.0578702	0.187978	hbt	0.00218078	0.0311113
hbt	-0.0937475	0.345167	-0.108245	0.151658	0.126491	0	-0.149869	0.44194	-0.0765441	-0.0624999	0.427337	-0.298102	-0.301365	-0.103644	0.069877	-0.0948683	-0.134164	-0.216795	-0.197484	hbt	-0.0144663	0.0356689			hbt	0.0270099	0.165816	-0.155847	0.212876	0.121761	0.0100557	-0.126147	0.0367976	0.0827822	0.0407388	0.388232	0.0169064	0.0372097	-0.114377	0.034077	-0.151774	-0.00119405	-0.0106007	-0.279692	hbt	0.0176122	0.0342273
hbt	-0.08839	0.250001	-0.132582	-0.130384	0.144914	0.0988231	0	0.093723	-0.0625012	0	-0.128847	-0.315609	-0.246062	0	-0.0765465	-0.0547723	-0.1	-0.126491	-0.0632456	hbt	-0.0493668	0.0212722			hbt	0.0323674	0.07065	-0.180184	-0.0691653	0.140184	0.108879	0.0237221	-0.311419	0.0968251	0.103239	-0.167952	-0.000600647	0.0925124	-0.0107327	-0.112347	-0.111678	0.03297	0.079703	-0.145453	hbt	-0.0172884	0.0284731
avg hbt	-0.120757	0.179351	0.0476018	-0.0612188	0.0047298	-0.0100557	-0.0237221	0.405142	-0.159326	-0.103239	0.0391047	-0.315009	-0.338574	0.0107327	0.0358001	0.0569055	-0.13297	-0.206194	0.0822074
cond	0.103644	0.846638	0.487137	-0.272029	-0.223607	0.97578	1.65713	1.18709	0.887742	0.309359	0.390312	0.989201	-0.507753	0.146575	0.533085	0.126491	0.754321	1.21573	1.07657	cond	0.562285	0.0923672			cond	0.224402	0.667287	0.439535	-0.210811	-0.228337	0.985836	1.68086	0.781946	1.04707	0.412598	0.351207	1.30421	-0.169179	0.135843	0.497285	0.0695856	0.887291	1.42192	0.994361	cond	0.594364	0.128758
cond	0.146575	0.609175	0.613963	0.956556	1.60562	1.6259	1.34448	0.673867	0.293153	0.65027	0.481088	2.03269	1.42967	0.369755	0.389059	0.644205	0.677495	0.963846	0.807465	cond	0.858675	0.0828427			cond	0.267332	0.429824	0.566362	1.01778	1.60089	1.63596	1.3682	0.268725	0.45248	0.753509	0.441983	2.3477	1.76824	0.359022	0.353259	0.587299	0.810465	1.17004	0.725258	cond	0.890753	0.137623
cond	0.538552	0.46875	0.288108	1.50466	-0.356371	0.8131	0.426193	1.21393	1.03267	0.136216	0.179519	1.21675	0.0312442	0.496079	0.330719	0.457165	0.605805	-0.266458	-0.219089	cond	0.468292	0.0825401			cond	0.65931	0.289399	0.240506	1.56588	-0.3611	0.823156	0.449915	0.80879	1.192	0.239454	0.140415	1.53175	0.369818	0.485346	0.294919	0.40026	0.738775	-0.0602641	-0.301296	cond	0.50037	0.121391
cond	-0.143205	0.621082	0.324751	0.688477	-0.320936	1.38208	0.467706	0.84027	0.895409	0.244071	-0.0937518	0.832093	0.736201	0.207289	0.430752	0.777817	0.52915	-0.194936	0.324037	cond	0.449914	0.0699883			cond	-0.0224473	0.44173	0.277149	0.749695	-0.325666	1.39214	0.491428	0.435127	1.05474	0.34731	-0.132857	1.1471	1.07478	0.196556	0.394951	0.720912	0.66212	0.0112582	0.24183	cond	0.481992	0.105804
cond	-0.15625	0.602728	0.436385	-0.301662	-0.281069	0.822059	-0.385276	0.700168	0.352168	0.478033	-0.176777	0.400197	-0.321739	-0.103645	0.259582	-0.522494	0.695701	-0.386005	-0.242899	cond	0.0983792	0.0713053			cond	-0.0354926	0.423376	0.388783	-0.240443	-0.285799	0.832115	-0.361554	0.295025	0.511495	0.581271	-0.215882	0.715206	0.016835	-0.114378	0.223782	-0.5794	0.828671	-0.179811	-0.325107	cond	0.130458	0.100284
early ext	0	0.900304	0.291477	1.32891	-0.151658	0.440834	1.68054	0.69877	0.810696	-0.0988231	-0.0765448	0.990187	0.632764	-0.0312501	0.369755	0.194936	0.814862	-0.328634	0.832466	early ext	0.489452	0.0871685			early ext	0.120757	0.720952	0.243875	1.39013	-0.156387	0.450889	1.70426	0.293628	0.970022	0.00441566	-0.115649	1.3052	0.971338	-0.0419828	0.333955	0.13803	0.947832	-0.122439	0.750259	early ext	0.521531	0.130079
early ext	0.0625012	0.804649	-0.116936	-0.284605	0.0316228	0.209632	-0.547544	0.336572	0.259581	0.182216	0	0.922803	-0.428478	0.173993	-0.125	-0.170294	0.918695	-0.234521	-0.154919	early ext	0.0968405	0.0670877			early ext	0.183259	0.625298	-0.164538	-0.223386	0.026893	0.219688	-0.523822	-0.06857	0.418908	0.285455	-0.0391047	1.23781	-0.0899038	0.16326	-0.1608	-0.227199	1.05166	-0.0283267	-0.237127	early ext	0.128919	0.102309
early ext	0	0.862636	0.223175	-0.228035	-0.109545	-0.0988195	-0.218749	0.681081	0.538551	0.0765465	0.0698785	-0.202522	-0.242061	0.08268	0	-0.122474	-0.236643	0.266458	0.884873	early ext	0.117212	0.059084			early ext	0.120757	0.683285	0.175573	-0.166816	-0.114274	-0.0887638	-0.195027	0.275939	0.697877	0.179785	0.0307738	0.112487	0.0965129	0.0719473	-0.0358001	-0.17938	-0.103673	0.472652	0.802665	early ext	0.149291	0.0707332
early ext	0.22964	0.576221	-0.11691	-0.0774597	-0.161245	-0.031249	-0.139757	0.742803	0.396518	0.0541265	0	-0.136209	-0.112674	0.200098	0.159344	-0.0316228	-0.109545	-0.266458	0.36606	early ext	0.0811411	0.0438925			early ext	0.350397	0.39687	-0.164512	-0.0162409	-0.165975	-0.0211933	-0.116035	0.33766	0.555844	0.157365	-0.0391047	0.178799	0.2259	0.189365	0.123544	-0.0885283	0.0234255	-0.0602641	0.283853	early ext	0.11322	0.0478026
early ext	0	1.07756	-0.0937603	-0.219089	0.0894427	0.0625012	0.0441905	-0.06249	0.368433	0.0541264	-0.0441928	-0.121017	0.288111	-0.0541268	0	0	0.281069	-0.173205	0.600833	early ext	0.110441	0.049429			early ext	0.120757	0.898207	-0.141362	-0.15787	0.0847129	0.0725569	0.0679126	-0.467632	0.527759	0.157365	-0.0832975	0.193992	0.626685	-0.0648595	-0.0358001	-0.0569055	0.414039	0.0329891	0.518625	early ext	0.14252	0.0746706
late ext	0.335119	1.02983	0.0765637	1.15499	0.0632456	0.139753	1.21955	0.462464	0.711237	-0.0312501	-0.031249	0.56768	-0.382733	0.139754	-0.103644	-0.0547723	0.167332	-0.408656	0.394968	late ext	0.286852	0.0758133			late ext	0.455876	0.850477	0.0289619	1.21621	0.0585158	0.149809	1.24327	0.0573216	0.870563	0.0719886	-0.0703537	0.882689	-0.044159	0.129022	-0.139444	-0.111678	0.300302	-0.202462	0.312761	late ext	0.31893	0.106514
late ext	0	1.16046	0.108236	-0.202485	-0.0447214	0.139753	1.34266	0.489139	0.487139	0.0441941	0.0541276	0.816698	-0.321737	0.0765465	0.03125	-0.0707107	0.0316228	-0.178885	-0.272029	late ext	0.194277	0.0743186			late ext	0.120757	0.981113	0.060634	-0.141266	-0.0494512	0.149809	1.36638	0.0839966	0.646466	0.147433	0.0150229	1.13171	0.0168368	0.0658137	-0.0045501	-0.127616	0.164593	0.0273087	-0.354237	late ext	0.226355	0.105702
late ext	0.0541276	0.429617	-0.162367	-0.225832	0.0316228	0.204921	0.955043	-0.182209	0.64726	0	0.132581	0.396517	-0.709863	0.0312501	0.0541265	-0.083666	-0.0316228	-0.240832	0.465833	late ext	0.0929742	0.0593589			late ext	0.174885	0.250266	-0.209969	-0.164613	0.026893	0.214977	0.978766	-0.587351	0.806586	0.103239	0.0934766	0.711526	-0.371289	0.0205174	0.0183265	-0.140571	0.101347	-0.0346378	0.383625	late ext	0.125053	0.0890239
late ext	-0.0826771	-0.394048	-0.0441701	-0.164317	0.0547723	0.0826813	-0.15625	0.499995	0.617138	0.0826796	0	-0.116936	-0.248039	0.0312501	0	0	-0.0632456	-0.0707107	0.834865	late ext	0.0454205	0.0478301			late ext	0.0380804	-0.573399	-0.0917719	-0.103098	0.0500425	0.0927371	-0.132528	0.0948525	0.776464	0.185918	-0.0391047	0.198073	0.0905357	0.0205174	-0.0358001	-0.0569055	0.0697245	0.135483	0.752658	late ext	0.0774989	0.0674062
late ext	0.08839	0.565961	-0.093771	1.01784	-0.154919	0	-0.162381	-0.093755	-0.435262	0.15625	0.108254	1.77631	-0.284702	0	0.197642	-0.0547723	-0.0547723	0.7	-0.126491	late ext	0.16578	0.0837415			late ext	0.209148	0.38661	-0.141373	1.07906	-0.159649	0.0100557	-0.138659	-0.498897	-0.275935	0.259489	0.0691492	2.09132	0.0538726	-0.0107327	0.161842	-0.111678	0.0781978	0.906194	-0.208699	late ext	0.197859	0.136389
recall	0.498043	0.819084	0.706415	-0.189737	0.438178	0.589624	0.0765468	0.943209	0.618718	0.0988216	0.0765461	-0.59539	1.0602	0.293151	0.162381	0.31305	0.118322	0.0316228	0.501996	recall	0.345304	0.065131			recall	0.6188	0.639732	0.658814	-0.128518	0.433448	0.59968	0.100269	0.538067	0.778045	0.20206	0.0374414	-0.280382	1.39877	0.282418	0.126581	0.256144	0.251292	0.237817	0.419789	recall	0.377383	0.0859065
recall	-0.173992	0.876115	0.603538	0.151658	0	0.796722	0.0765465	1.29452	0.349386	0.0988216	-0.128847	-0.116927	-0.371073	0	-0.0765468	0.791833	0.141421	0.0447214	-0.164317	recall	0.220715	0.0711885			recall	-0.0532348	0.696764	0.555936	0.212876	-0.0047298	0.806777	0.100269	0.889376	0.508713	0.20206	-0.167952	0.198081	-0.0324991	-0.0107327	-0.112347	0.734928	0.274391	0.250915	-0.246524	recall	0.252793	0.0802129
recall	0.0541295	0.957087	0.195155	0.122474	0.0707107	0.92913	0	0.14986	-0.159344	0.08268	0.0698785	-0.149871	-0.2898	-0.0624999	-0.0698771	0.481664	0.0707107	0.0894427	-0.178885	recall	0.12435	0.0533536			recall	0.174887	0.777736	0.147553	0.183693	0.0659809	0.939185	0.0237221	-0.255283	-1.73114e-05	0.185919	0.0307738	0.165138	0.048774	-0.0732326	-0.105677	0.424758	0.203681	0.295637	-0.261093	recall	0.156428	0.0691927
recall	-0.121031	0.594572	0	0.663325	-0.144914	0.474958	0	-0.274221	0.423893	0.0765468	0.0312506	-0.184876	1.23388	0	0.0826796	-0.607454	-0.083666	0.109545	-0.126491	recall	0.113052	0.0658184			recall	-0.00027351	0.415221	-0.0476018	0.724544	-0.149644	0.485014	0.0237221	-0.679363	0.583219	0.179786	-0.00785411	0.130133	1.57245	-0.0107327	0.0468796	-0.664359	0.049304	0.315739	-0.208699	recall	0.145131	0.114333
recall	0.0988231	0.35217	-0.116925	-0.0707107	0.151658	0.68821	0.0441943	-0.0826862	0.412216	0.0937504	0.139753	-0.265164	-0.240035	-0.0826796	0.116927	-0.9995	-0.0774597	0.1	-0.173205	recall	0.00470191	0.0540278			recall	0.219581	0.172819	-0.164527	-0.00949192	0.146928	0.698266	0.0679164	-0.487829	0.571542	0.196989	0.100649	0.0498445	0.0985394	-0.0934123	0.081127	-1.05641	0.0555104	0.306194	-0.255413	recall	0.0367804	0.0857108
renewal	0.766739	0.447432	-0.146595	0.4	0.0774597	1.57928	0.744118	1.83099	0.813101	0.242061	0.16536	1.6238	1.06388	0.361745	0.836193	0.732803	0.722496	0.75233	1.56397	renewal	0.767219	0.0893853			renewal	0.887496	0.268081	-0.194196	0.461219	0.0727299	1.58934	0.76784	1.42585	0.972427	0.3453	0.126255	1.93881	1.40245	0.351012	0.800393	0.675897	0.855466	0.958524	1.48176	renewal	0.799298	0.132439
renewal	0.103647	1.01599	-0.116924	0.192354	-0.104881	-0.132585	0.317153	0.30618	0.202524	0.0988211	-0.0541276	1.63429	0.771185	0.139754	0.307777	0	0.472229	-0.194936	0.76092	renewal	0.301019	0.074234			renewal	0.224404	0.836634	-0.164526	0.253573	-0.109611	-0.122529	0.340875	-0.0989628	0.36185	0.20206	-0.0932323	1.9493	1.10976	0.129022	0.271977	-0.0569055	0.605199	0.0112582	0.678713	renewal	0.333098	0.121145
renewal	-0.103643	0.990679	-0.14987	0.234521	-0.130384	-0.0541276	-0.139754	0.539461	0.589623	-0.03125	0.044195	1.54205	0.491132	0	-0.121029	0.148324	0.43589	-0.158114	-0.189737	renewal	0.207262	0.0739726			renewal	0.0171148	0.811327	-0.197471	0.29574	-0.135114	-0.0440719	-0.116032	0.134318	0.74895	0.0719888	0.00509031	1.85706	0.829706	-0.0107327	-0.156829	0.0914185	0.56886	0.0480803	-0.271944	renewal	0.23934	0.119508
renewal	-0.116925	-0.261457	-0.0883861	0.357771	0	0	-0.146575	-0.174	0.675317	-0.0312501	0.179517	-0.2898	-0.200097	0.121031	0.0826813	0.161245	0.388587	-0.0948683	0.481664	renewal	0.0549713	0.0424491			renewal	0.00383272	-0.440809	-0.135988	0.41899	-0.0047298	0.0100557	-0.122853	-0.579142	0.834643	0.0719886	0.140412	0.0252088	0.138477	0.110298	0.0468813	0.10434	0.521557	0.111326	0.399456	renewal	0.0870497	0.0726602
renewal	-0.0826813	-0.223169	-0.0765435	0.122474	0	0.0441941	-0.125	-0.17398	0.339463	0	0.398973	-0.22097	-0.103643	0.103644	0.251944	0.187083	0.477493	0	-0.167332	renewal	0.0395764	0.0336479			renewal	0.0380762	-0.40252	-0.124145	0.183693	-0.0047298	0.0542499	-0.101278	-0.579122	0.498789	0.103239	0.359869	0.0940391	0.234932	0.0929117	0.216144	0.130177	0.610463	0.206194	-0.249539	renewal	0.0716549	0.0654811
reinstate	0	0	0	0	0	0	0	0	0	0	0	0	-0.240036	0.0441943	-0.0883906	-0.184391	0.482701	-0.214476	1.09225	reinstate	0.0469393	0.0467082			reinstate	0	0	0	0	0	0	0	0	0	0	0	0	-0.240036	0.0441943	-0.0883906	-0.184391	0.482701	-0.214476	1.09225	reinstate	0.0469393	0.0467082
reinstate	0	0	0	0	0	0	0	0	0	0	0	0	-0.171164	0.0441941	0.156249	-0.173205	0.176068	-0.161245	-0.232379	reinstate	-0.0190253	0.0164424			reinstate	0	0	0	0	0	0	0	0	0	0	0	0	-0.171164	0.0441941	0.156249	-0.173205	0.176068	-0.161245	-0.232379	reinstate	-0.0190253	0.0164424
reinstate	0	0	0	0	0	0	0	0	0	0	0	0	0.190087	0.0625002	0.146575	-0.0948683	-0.104881	-0.0447214	-0.2	reinstate	-0.00238464	0.0132592			reinstate	0	0	0	0	0	0	0	0	0	0	0	0	0.190087	0.0625002	0.146575	-0.0948683	-0.104881	-0.0447214	-0.2	reinstate	-0.00238464	0.0132592
reinstate	0	0	0	0	0	0	0	0	0	0	0	0	-0.182216	0.0441941	0.342327	0.114018	0.458258	0.382099	-0.144914	reinstate	0.0533561	0.0263727			reinstate	0	0	0	0	0	0	0	0	0	0	0	0	-0.182216	0.0441941	0.342327	0.114018	0.458258	0.382099	-0.144914	reinstate	0.0533561	0.0263727
reinstate	0	0	0	0	0	0	0	0	0	0	0	0	0.000447214	0	-0.108251	0.252982	-0.0894427	-0.118322	0.204939	reinstate	0.00749229	0.0140538			reinstate	0	0	0	0	0	0	0	0	0	0	0	0	0.000447214	0	-0.108251	0.252982	-0.0894427	-0.118322	0.204939	reinstate	0.00749229	0.0140538
CS -	CS -	CS -	CS -	CS -	CS -	CS -	CS -	CS -	CS -	CS -	CS -	CS -	CS-	CS-	CS-	CS-	CS-	CS-	CS-	CS -	CS -	CS -	CS -		CS -	CS -	CS -	CS -	CS -	CS -	CS -	CS -	CS -	CS -	CS -	CS -	CS -	CS-	CS-	CS-	CS-	CS-	CS-	CS-	CS -	CS -	CS -
hbt	-0.143207	0.511585	-0.0698756	-0.0894427	0.141421	-0.0541276	0.24407	1.10927	-0.207288	-0.1875	-0.108255	-0.238004	-0.173993	0.121031	0.257694	-0.148324	0.483735	-0.264575	-0.309839	hbt	0.0460195	0.0565844			hbt	-0.143207	0.511585	-0.0698756	-0.0894427	0.141421	-0.0541276	0.24407	1.10927	-0.207288	-0.1875	-0.108255	-0.238004	-0.173993	0.121031	0.257694	-0.148324	0.483735	-0.264575	-0.309839	hbt	0.0460195	0.0565844
hbt	0.108253	0.162379	0.755837	-0.0447214	0.214476	0	-0.146576	0.598664	-0.0988231	0.0988211	0.173993	1.78536	0.0826801	0.0541265	0.0441941	-0.148324	-0.114018	0.570964	0.505964	hbt	0.242276	0.0734578			hbt	0.108253	0.162379	0.755837	-0.0447214	0.214476	0	-0.146576	0.598664	-0.0988231	0.0988211	0.173993	1.78536	0.0826801	0.0541265	0.0441941	-0.148324	-0.114018	0.570964	0.505964	hbt	0.242276	0.0734578
hbt	-0.108251	0.546652	0.298111	0.301662	0.148324	-0.0988226	-0.125	-0.103668	-0.0765441	0	0.415754	-0.136235	-0.251946	0	0.139754	0.0316228	-0.13784	-0.2	-0.189737	hbt	0.0238861	0.036083			hbt	-0.108251	0.546652	0.298111	0.301662	0.148324	-0.0988226	-0.125	-0.103668	-0.0765441	0	0.415754	-0.136235	-0.251946	0	0.139754	0.0316228	-0.13784	-0.2	-0.189737	hbt	0.0238861	0.036083
hbt	0.0625012	-0.472899	-0.112677	-0.173205	-0.13784	-0.0312506	0.539459	-0.108254	0.449609	0.0937499	0.197641	-0.31561	-0.415754	0.146575	0.0937504	-0.130384	0.463681	-0.167332	-0.083666	hbt	-0.00536343	0.0448507			hbt	0.0625012	-0.472899	-0.112677	-0.173205	-0.13784	-0.0312506	0.539459	-0.108254	0.449609	0.0937499	0.197641	-0.31561	-0.415754	0.146575	0.0937504	-0.130384	0.463681	-0.167332	-0.083666	hbt	-0.00536343	0.0448507
HBT 2-4	0.0208347	0.0787106	0.313757	0.0279119	0.0749865	-0.0433577	0.0892944	0.128914	0.091414	0.0641903	0.262463	0.444504	-0.195007	0.0669006	0.0925663	-0.0823617	0.0706076	0.0678774	0.0775206	HBT 2-4	0.086933	0.0222253			HBT 2-4	0.0208347	0.0787106	0.313757	0.0279119	0.0749865	-0.0433577	0.0892944	0.128914	0.091414	0.0641903	0.262463	0.444504	-0.195007	0.0669006	0.0925663	-0.0823617	0.0706076	0.0678774	0.0775206	HBT 2-4	0.086933	0.0222253
cond	-0.0765441	0.528485	0.832684	-0.510882	0.154919	0.581284	1.26437	0.445249	0.600294	0.510629	0.235933	-0.333659	-0.804042	0.275993	0.521978	-0.0316228	0.451664	1.06489	0.539444	cond	0.329004	0.0823001			cond	-0.0765441	0.528485	0.832684	-0.510882	0.154919	0.581284	1.26437	0.445249	0.600294	0.510629	0.235933	-0.333659	-0.804042	0.275993	0.521978	-0.0316228	0.451664	1.06489	0.539444	cond	0.329004	0.0823001
cond	0.0765441	0.504859	0.654759	-0.344964	0.563915	0.92597	1.11672	0.72686	0.289799	0.315609	-0.211947	1.12065	-0.546652	0.251946	0.524776	0.275681	0.912688	-0.262679	0.780385	cond	0.403943	0.0788819			cond	0.0765441	0.504859	0.654759	-0.344964	0.563915	0.92597	1.11672	0.72686	0.289799	0.315609	-0.211947	1.12065	-0.546652	0.251946	0.524776	0.275681	0.912688	-0.262679	0.780385	cond	0.403943	0.0788819
cond	-0.112674	0.469791	0.29481	0.144914	1.14061	0.745428	-0.165361	0.270634	-0.211947	0.406251	0.214239	0.758737	0.727528	0.377595	0.0624998	-0.114018	0.230217	-0.240832	0.810555	cond	0.305736	0.0632779			cond	-0.112674	0.469791	0.29481	0.144914	1.14061	0.745428	-0.165361	0.270634	-0.211947	0.406251	0.214239	0.758737	0.727528	0.377595	0.0624998	-0.114018	0.230217	-0.240832	0.810555	cond	0.305736	0.0632779
cond	-0.162379	-0.323252	0.220968	-0.34641	0.173205	-0.405046	-0.428478	-0.317158	0.50679	-0.218751	-0.220971	-0.323252	-0.339462	-0.116927	0.320217	0.347851	-0.325576	-0.298329	-0.164317	cond	-0.127436	0.0462532			cond	-0.162379	-0.323252	0.220968	-0.34641	0.173205	-0.405046	-0.428478	-0.317158	0.50679	-0.218751	-0.220971	-0.323252	-0.339462	-0.116927	0.320217	0.347851	-0.325576	-0.298329	-0.164317	cond	-0.127436	0.0462532
cond	-0.153094	-0.153092	0.062482	-0.197484	-0.489898	-0.377595	-0.387802	0.270623	-0.251947	-0.207288	-0.146576	-0.214238	1.20464	-0.116927	-0.136215	-0.234521	-0.236643	-0.238747	-0.256905	cond	-0.119012	0.0574641			cond	-0.153094	-0.153092	0.062482	-0.197484	-0.489898	-0.377595	-0.387802	0.270623	-0.251947	-0.207288	-0.146576	-0.214238	1.20464	-0.116927	-0.136215	-0.234521	-0.236643	-0.238747	-0.256905	cond	-0.119012	0.0574641
P COND	0.0765441	0.528485	0.832684	0.144914	1.14061	0.92597	1.26437	0.72686	0.600294	0.510629	0.235933	1.12065	1.20464	0.377595	0.524776	0.347851	0.912688	1.06489	0.810555	P COND	0.702682	0.0590786			P COND	0.0765441	0.528485	0.832684	0.144914	1.14061	0.92597	1.26437	0.72686	0.600294	0.510629	0.235933	1.12065	1.20464	0.377595	0.524776	0.347851	0.912688	1.06489	0.810555	P COND	0.702682	0.0590786
early ext	0.268822	-0.345168	0.0442041	-0.480625	-0.118322	0.412213	-0.861503	-0.139764	-0.24804	0.298107	0	0.668782	-0.570259	0.25	0.369755	-0.134164	0.555878	-0.192354	0.386005	early ext	0.00860884	0.065412			early ext	0.268822	-0.345168	0.0442041	-0.480625	-0.118322	0.412213	-0.861503	-0.139764	-0.24804	0.298107	0	0.668782	-0.570259	0.25	0.369755	-0.134164	0.555878	-0.192354	0.386005	early ext	0.00860884	0.065412
early ext	0	-0.159345	-0.0937337	-0.232379	0.0316228	0.108251	0.5511	0.240029	-0.0441894	-0.0883887	-0.0937518	-0.227497	-0.257695	0.0937499	-0.0988211	0.234521	0.840238	-0.234521	1.19331	early ext	0.0927634	0.0619484			early ext	0	-0.159345	-0.0937337	-0.232379	0.0316228	0.108251	0.5511	0.240029	-0.0441894	-0.0883887	-0.0937518	-0.227497	-0.257695	0.0937499	-0.0988211	0.234521	0.840238	-0.234521	1.19331	early ext	0.0927634	0.0619484
early ext	0	0.448522	0	-0.122474	0.0707107	-0.0826813	-0.179517	0.263325	0.0541304	-0.0826796	0.0765474	0.335124	-0.218749	0.0541268	-0.069877	-0.126491	0.144914	-0.234521	1.1068	early ext	0.0756425	0.0495199			early ext	0	0.448522	0	-0.122474	0.0707107	-0.0826813	-0.179517	0.263325	0.0541304	-0.0826796	0.0765474	0.335124	-0.218749	0.0541268	-0.069877	-0.126491	0.144914	-0.234521	1.1068	early ext	0.0756425	0.0495199
early ext	0.0883861	0.375	-0.171172	-0.0632456	-0.122474	0.0312506	-0.146577	-0.184876	-0.108253	-0.103644	0.031249	-0.168288	-0.1875	-0.0937499	-0.0541265	-0.151658	-0.202485	-0.158114	1.05214	early ext	-0.0177968	0.0468676			early ext	0.0883861	0.375	-0.171172	-0.0632456	-0.122474	0.0312506	-0.146577	-0.184876	-0.108253	-0.103644	0.031249	-0.168288	-0.1875	-0.0937499	-0.0541265	-0.151658	-0.202485	-0.158114	1.05214	early ext	-0.0177968	0.0468676
early ext	0.171164	0.371073	-0.176791	0.480625	0.0707107	-0.0988231	-0.0883889	-0.132582	-0.000316228	0	0.0698785	-0.0988281	0.159346	0	0.132582	-0.126491	-0.0447214	-0.181659	1.00896	early ext	0.0797757	0.0458398			early ext	0.171164	0.371073	-0.176791	0.480625	0.0707107	-0.0988231	-0.0883889	-0.132582	-0.000316228	0	0.0698785	-0.0988281	0.159346	0	0.132582	-0.126491	-0.0447214	-0.181659	1.00896	early ext	0.0797757	0.0458398
AVG E EXT	0.105674	0.138016	-0.0794986	-0.0836198	-0.0135504	0.0740419	-0.144977	0.00922646	-0.0693337	0.00467879	0.0167846	0.101858	-0.214971	0.0608253	0.0559026	-0.0608566	0.258765	-0.200234	0.949444	AVG E EXT	0.0477987	0.0397214			AVG E EXT	0.105674	0.138016	-0.0794986	-0.0836198	-0.0135504	0.0740419	-0.144977	0.00922646	-0.0693337	0.00467879	0.0167846	0.101858	-0.214971	0.0608253	0.0559026	-0.0608566	0.258765	-0.200234	0.949444	AVG E EXT	0.0477987	0.0397214
late ext	-0.179519	-0.195156	-0.103619	-0.240832	0.0632456	0.139753	0.409839	0	-0.121029	0	0.431884	-0.28812	0.284701	-0.0624999	-0.0937499	0.154919	0.696419	-0.170294	0.439318	late ext	0.0613295	0.0441446			late ext	-0.179519	-0.195156	-0.103619	-0.240832	0.0632456	0.139753	0.409839	0	-0.121029	0	0.431884	-0.28812	0.284701	-0.0624999	-0.0937499	0.154919	0.696419	-0.170294	0.439318	late ext	0.0613295	0.0441446
late ext	-0.0698763	0.601917	-0.132582	-0.173205	-0.130384	0	0.235933	-0.146584	-0.211948	0.0312501	0	-0.173989	0.426194	0.136216	0	0.0316228	0.0774597	0.0316228	-0.170294	late ext	0.0191238	0.03408			late ext	-0.0698763	0.601917	-0.132582	-0.173205	-0.130384	0	0.235933	-0.146584	-0.211948	0.0312501	0	-0.173989	0.426194	0.136216	0	0.0316228	0.0774597	0.0316228	-0.170294	late ext	0.0191238	0.03408
late ext	-0.0698785	-0.0625036	-0.200097	0.154919	0.184391	0	0.281251	-0.136202	0.320217	0	0	-0.146578	-0.320218	0.0937499	0.0625002	0.0707107	0.0707107	-0.144914	0.630079	late ext	0.041481	0.034572			late ext	-0.0698785	-0.0625036	-0.200097	0.154919	0.184391	0	0.281251	-0.136202	0.320217	0	0	-0.146578	-0.320218	0.0937499	0.0625002	0.0707107	0.0707107	-0.144914	0.630079	late ext	0.041481	0.034572
late ext	-0.0826813	-0.124998	-0.103619	0.260768	0.114018	0	-0.16536	-0.132593	-0.153092	0	0	0.414574	-0.19764	0.08268	0.0988216	-0.0707107	0.1	-0.104881	-0.212132	late ext	-0.0145709	0.0260686			late ext	-0.0826813	-0.124998	-0.103619	0.260768	0.114018	0	-0.16536	-0.132593	-0.153092	0	0	0.414574	-0.19764	0.08268	0.0988216	-0.0707107	0.1	-0.104881	-0.212132	late ext	-0.0145709	0.0260686
late ext	0	0.34375	0.176777	0.281069	0.141421	0.076548	-0.136211	0.941656	-0.266999	0	0	-0.257696	0.942694	0.0883882	0.103644	0.1	-0.841353	-0.118322	0.0632456	late ext	0.0862428	0.0631444			late ext	0	0.34375	0.176777	0.281069	0.141421	0.076548	-0.136211	0.941656	-0.266999	0	0	-0.257696	0.942694	0.0883882	0.103644	0.1	-0.841353	-0.118322	0.0632456	late ext	0.0862428	0.0631444
AVG L EXT	-0.080391	0.112602	-0.0726284	0.056544	0.0745383	0.0432603	0.12509	0.105255	-0.0865702	0.00625002	0.0863767	-0.0903614	0.227146	0.0677068	0.0342433	0.0573084	0.0206473	-0.101357	0.150043	AVG L EXT	0.0387212	0.0146317			AVG L EXT	-0.080391	0.112602	-0.0726284	0.056544	0.0745383	0.0432603	0.12509	0.105255	-0.0865702	0.00625002	0.0863767	-0.0903614	0.227146	0.0677068	0.0342433	0.0573084	0.0206473	-0.101357	0.150043	AVG L EXT	0.0387212	0.0146317
recall	0.360392	0.538553	0.546652	-0.109545	-0.126491	1.4149	0.08268	0.582125	-0.0625012	-0.0312501	0.291481	0.668049	1.46175	0.103645	-0.0765468	1.10454	0.379473	0	-0.154919	recall	0.366999	0.0810612			recall	0.360392	0.538553	0.546652	-0.109545	-0.126491	1.4149	0.08268	0.582125	-0.0625012	-0.0312501	0.291481	0.668049	1.46175	0.103645	-0.0765468	1.10454	0.379473	0	-0.154919	recall	0.366999	0.0810612
recall	0.21875	-0.184877	0.327753	-0.161245	-0.225832	-0.192638	0.0988211	1.37713	-0.240033	0.0937504	0.149869	-0.124998	-0.246062	-0.0624999	0.0312501	-0.910494	-0.122474	0.0316228	0.148324	recall	0.000321787	0.0680071			recall	0.21875	-0.184877	0.327753	-0.161245	-0.225832	-0.192638	0.0988211	1.37713	-0.240033	0.0937504	0.149869	-0.124998	-0.246062	-0.0624999	0.0312501	-0.910494	-0.122474	0.0316228	0.148324	recall	0.000321787	0.0680071
recall	0.266999	-0.146574	0	0.214476	0.161245	0.103646	0	-0.359039	-0.136216	0.0937504	0	0.895955	-0.455007	0	0.125	-0.939149	0.0447214	0.0948683	0.109545	recall	0.00390641	0.056763			recall	0.266999	-0.146574	0	0.214476	0.161245	0.103646	0	-0.359039	-0.136216	0.0937504	0	0.895955	-0.455007	0	0.125	-0.939149	0.0447214	0.0948683	0.109545	recall	0.00390641	0.056763
recall	-0.128847	0.116925	0.108251	0.130384	0.0894427	0.398974	0.0883882	-0.0937657	-0.326257	0.044194	-0.103647	-0.284701	0.0883895	0	0	-0.848528	-0.144914	0.118322	-0.109545	recall	-0.0451018	0.0409839			recall	-0.128847	0.116925	0.108251	0.130384	0.0894427	0.398974	0.0883882	-0.0937657	-0.326257	0.044194	-0.103647	-0.284701	0.0883895	0	0	-0.848528	-0.144914	0.118322	-0.109545	recall	-0.0451018	0.0409839
recall	0.209632	-0.0937507	0.0698785	0.126491	0.083666	-0.0826813	0.0826796	1.11541	0.369755	0.0765468	0.197644	-0.282978	0.108251	0	-0.0312501	-0.790569	0	0	-0.0948683	recall	0.0559923	0.0558191			recall	0.209632	-0.0937507	0.0698785	0.126491	0.083666	-0.0826813	0.0826796	1.11541	0.369755	0.0765468	0.197644	-0.282978	0.108251	0	-0.0312501	-0.790569	0	0	-0.0948683	recall	0.0559923	0.0558191
AVG RECALL	0.185385	0.0460555	0.210507	0.0401123	-0.00359381	0.328441	0.0705138	0.524372	-0.0790504	0.0553983	0.107069	0.174265	0.191465	0.00822898	0.00969068	-0.476841	0.0313613	0.0489625	-0.0202927	AVG RECALL	0.0764236	0.0310868			AVG RECALL	0.185385	0.0460555	0.210507	0.0401123	-0.00359381	0.328441	0.0705138	0.524372	-0.0790504	0.0553983	0.107069	0.174265	0.191465	0.00822898	0.00969068	-0.476841	0.0313613	0.0489625	-0.0202927	AVG RECALL	0.0764236	0.0310868
RECALL 1-2	0.289571	0.176838	0.437203	-0.135395	-0.176161	0.611133	0.0907505	0.979627	-0.151267	0.0312501	0.220675	0.271525	0.607845	0.0205725	-0.0226484	0.0970209	0.128499	0.0158114	-0.00329768	RECALL 1-2	0.183661	0.0477262			RECALL 1-2	0.289571	0.176838	0.437203	-0.135395	-0.176161	0.611133	0.0907505	0.979627	-0.151267	0.0312501	0.220675	0.271525	0.607845	0.0205725	-0.0226484	0.0970209	0.128499	0.0158114	-0.00329768	RECALL 1-2	0.183661	0.0477262
renewal	0.339462	-0.149871	-0.20729	-0.328634	0.0774597	0.863202	0.246063	1.02412	0.143205	-0.116927	0.195157	-0.364434	1.23586	0.136216	0.35078	0.612372	0.675278	-0.246982	0.371484	renewal	0.255606	0.0736882			renewal	0.339462	-0.149871	-0.20729	-0.328634	0.0774597	0.863202	0.246063	1.02412	0.143205	-0.116927	0.195157	-0.364434	1.23586	0.136216	0.35078	0.612372	0.675278	-0.246982	0.371484	renewal	0.255606	0.0736882
renewal	-0.197644	-0.195157	-0.202534	0.550454	-0.214476	-0.282981	-0.149869	-0.459284	0.318688	0	-0.259582	1.21474	0.000632456	0.197642	-0.197642	-0.170294	0.478539	-0.184391	-0.223607	renewal	0.00122278	0.063664			renewal	-0.197644	-0.195157	-0.202534	0.550454	-0.214476	-0.282981	-0.149869	-0.459284	0.318688	0	-0.259582	1.21474	0.000632456	0.197642	-0.197642	-0.170294	0.478539	-0.184391	-0.223607	renewal	0.00122278	0.063664
renewal	-0.195155	-0.456079	-0.15625	0.176068	0.126491	-0.139756	0.143206	0.333662	-0.159342	-0.0624999	-0.103645	-0.581284	0.0988195	0.0765465	-0.0541249	0.161245	0.453872	0.141421	-0.246982	renewal	-0.0233572	0.0407898			renewal	-0.195155	-0.456079	-0.15625	0.176068	0.126491	-0.139756	0.143206	0.333662	-0.159342	-0.0624999	-0.103645	-0.581284	0.0988195	0.0765465	-0.0541249	0.161245	0.453872	0.141421	-0.246982	renewal	-0.0233572	0.0407898
renewal	-0.0883855	-0.173993	-0.108255	0.849706	0.0447214	-0.108251	0.51444	-0.326261	0.703646	0.0624999	-0.0625012	-0.298106	-0.225348	0.0765468	0	0.324037	0.412311	-0.109545	0.710634	renewal	0.115679	0.0577696			renewal	-0.0883855	-0.173993	-0.108255	0.849706	0.0447214	-0.108251	0.51444	-0.326261	0.703646	0.0624999	-0.0625012	-0.298106	-0.225348	0.0765468	0	0.324037	0.412311	-0.109545	0.710634	renewal	0.115679	0.0577696
renewal	0.31406	0.394048	0.397748	0.41672	0.225832	-0.03125	0	-0.031225	-0.139754	0	-0.112671	0.202522	0.65996	0.0541268	0.307777	0.0632456	0.43589	0	-0.154919	renewal	0.158006	0.0375308			renewal	0.31406	0.394048	0.397748	0.41672	0.225832	-0.03125	0	-0.031225	-0.139754	0	-0.112671	0.202522	0.65996	0.0541268	0.307777	0.0632456	0.43589	0	-0.154919	renewal	0.158006	0.0375308
AVG RENEWAL	0.0344675	-0.116211	-0.0553162	0.332863	0.0520056	0.0601929	0.150768	0.108203	0.173289	-0.0233854	-0.0686484	0.034687	0.353984	0.108216	0.0813581	0.198121	0.491178	-0.0798992	0.0913218	AVG RENEWAL	0.101431	0.0252959			AVG RENEWAL	0.0344675	-0.116211	-0.0553162	0.332863	0.0520056	0.0601929	0.150768	0.108203	0.173289	-0.0233854	-0.0686484	0.034687	0.353984	0.108216	0.0813581	0.198121	0.491178	-0.0798992	0.0913218	AVG RENEWAL	0.101431	0.0252959
RENEWAL 1-2	0.0709091	-0.172514	-0.204912	0.11091	-0.0685082	0.290111	0.0480968	0.282419	0.230947	-0.0584635	-0.0322123	0.425151	0.618245	0.166929	0.0765694	0.221039	0.576909	-0.215686	0.0739384	RENEWAL 1-2	0.128415	0.0383949			RENEWAL 1-2	0.0709091	-0.172514	-0.204912	0.11091	-0.0685082	0.290111	0.0480968	0.282419	0.230947	-0.0584635	-0.0322123	0.425151	0.618245	0.166929	0.0765694	0.221039	0.576909	-0.215686	0.0739384	RENEWAL 1-2	0.128415	0.0383949
reinstate	0	0	0	0	0	0	0	0	0	0	0	0	-0.220971	0	0.419263	-0.178885	0.325576	-0.141421	-0.141421	reinstate	0.00327053	0.0239422			reinstate	0	0	0	0	0	0	0	0	0	0	0	0	-0.220971	0	0.419263	-0.178885	0.325576	-0.141421	-0.141421	reinstate	0.00327053	0.0239422
reinstate	0	0	0	0	0	0	0	0	0	0	0	0	0.0883883	0.0698774	0.0541276	0.0774597	0.374166	-0.083666	-0.204939	reinstate	0.0197586	0.0170138			reinstate	0	0	0	0	0	0	0	0	0	0	0	0	0.0883883	0.0698774	0.0541276	0.0774597	0.374166	-0.083666	-0.204939	reinstate	0.0197586	0.0170138
reinstate	0	0	0	0	0	0	0	0	0	0	0	0	-0.153093	0.0698773	0	0.173205	0.282843	0.0774597	-0.13784	reinstate	0.0164448	0.015011			reinstate	0	0	0	0	0	0	0	0	0	0	0	0	-0.153093	0.0698773	0	0.173205	0.282843	0.0774597	-0.13784	reinstate	0.0164448	0.015011
reinstate	0	0	0	0	0	0	0	0	0	0	0	0	0.192639	0.0624999	0.333658	0.109545	-0.0447214	0.122474	-0.104881	reinstate	0.035327	0.0154989			reinstate	0	0	0	0	0	0	0	0	0	0	0	0	0.192639	0.0624999	0.333658	0.109545	-0.0447214	0.122474	-0.104881	reinstate	0.035327	0.0154989
reinstate	0	0	0	0	0	0	0	0	0	0	0	0	-0.499023	0.0698774	0	0.122474	-0.0894427	-0.0774597	0.154919	reinstate	-0.0167713	0.0207262			reinstate	0	0	0	0	0	0	0	0	0	0	0	0	-0.499023	0.0698774	0	0.122474	-0.0894427	-0.0774597	0.154919	reinstate	-0.0167713	0.0207262
CS+ minus CS-	CS+ CS-	CS+ CS-	CS+ CS-	CS+ CS-	CS+ CS-	CS+ CS-	CS+ CS-	CS+ CS-	CS+ CS-	CS+ CS-	CS+ CS-	CS+ CS-	CS+ CS-	CS+ CS-	CS+ CS-	CS+ CS-	CS+ CS-	CS+ CS-	CS+ CS-	CS+ minus CS-					CS+ minus CS-	CS+ CS-	CS+ CS-	CS+ CS-	CS+ CS-	CS+ CS-	CS+ CS-	CS+ CS-	CS+ CS-	CS+ CS-	CS+ CS-	CS+ CS-	CS+ CS-	CS+ CS-	CS+ CS-	CS+ CS-	CS+ CS-	CS+ CS-	CS+ CS-	CS+ CS-	CS+ minus CS-
hbt	-0.0494312	-0.186825	0.361357	-0.391182	-0.259743	-0.0224204	-0.0123139	-0.428189	-0.137877	-0.0267392	-0.103694	-0.0927102	-0.329898	0.0255448	-0.257694	0.470814	-0.651067	-0.0685915	0.629213	hbt	-0.0806025	0.0493564			hbt	-0.0494312	-0.186825	0.361357	-0.391182	-0.259743	-0.0224204	-0.0123139	-0.428189	-0.137877	-0.0267392	-0.103694	-0.0927102	-0.329898	0.0255448	-0.257694	0.470814	-0.651067	-0.0685915	0.629213	hbt	-0.0806025	0.0493564
hbt	-0.216508	-0.364902	-0.616084	0.259197	-0.34864	-0.062498	-0.0301997	-0.194834	-0.0542717	-0.235036	-0.104114	-2.10097	-0.385659	-0.0541265	0.105676	0.203096	-0.0163665	-0.719288	-0.235779	hbt	-0.272174	0.081335			hbt	-0.216508	-0.364902	-0.616084	0.259197	-0.34864	-0.062498	-0.0301997	-0.194834	-0.0542717	-0.235036	-0.104114	-2.10097	-0.385659	-0.0541265	0.105676	0.203096	-0.0163665	-0.719288	-0.235779	hbt	-0.272174	0.081335
hbt	0.0145031	-0.201484	-0.406356	-0.150005	-0.0218329	0.0988226	-0.0248693	0.545608	-2.90046e-15	-0.0624999	0.011583	-0.161867	-0.0494181	-0.103644	-0.0698774	-0.126491	0.00367641	-0.0167948	-0.00774752	hbt	-0.0383524	0.0285873			hbt	0.0145031	-0.201484	-0.406356	-0.150005	-0.0218329	0.0988226	-0.0248693	0.545608	-2.90046e-15	-0.0624999	0.011583	-0.161867	-0.0494181	-0.103644	-0.0698774	-0.126491	0.00367641	-0.0167948	-0.00774752	hbt	-0.0383524	0.0285873
hbt	-0.150891	0.7229	-0.0199055	0.042821	0.282754	0.130074	-0.539459	0.201977	-0.51211	-0.0937499	-0.326488	7.92117e-07	0.169692	-0.146575	-0.170297	0.0756118	-0.563681	0.0408409	0.0204204	hbt	-0.0440034	0.0495267			hbt	-0.150891	0.7229	-0.0199055	0.042821	0.282754	0.130074	-0.539459	0.201977	-0.51211	-0.0937499	-0.326488	7.92117e-07	0.169692	-0.146575	-0.170297	0.0756118	-0.563681	0.0408409	0.0204204	hbt	-0.0440034	0.0495267
cond	0.180188	0.318153	-0.345548	0.238852	-0.378526	0.394496	0.392763	0.741839	0.287448	-0.20127	0.154379	1.32286	0.296289	-0.129417	0.0111069	0.158114	0.302657	0.150836	0.537124	cond	0.233281	0.0621218			cond	0.180188	0.318153	-0.345548	0.238852	-0.378526	0.394496	0.392763	0.741839	0.287448	-0.20127	0.154379	1.32286	0.296289	-0.129417	0.0111069	0.158114	0.302657	0.150836	0.537124	cond	0.233281	0.0621218
cond	0.0700308	0.104316	-0.0407954	1.30152	1.0417	0.69993	0.227754	-0.0529925	0.00335413	0.334661	0.693035	0.912042	1.97632	0.117809	-0.135717	0.368524	-0.235193	1.22652	0.0270806	cond	0.454732	0.0960084			cond	0.0700308	0.104316	-0.0407954	1.30152	1.0417	0.69993	0.227754	-0.0529925	0.00335413	0.334661	0.693035	0.912042	1.97632	0.117809	-0.135717	0.368524	-0.235193	1.22652	0.0270806	cond	0.454732	0.0960084
cond	0.651227	-0.00104087	-0.00670249	1.35975	-1.49698	0.0676721	0.591553	0.943298	1.24462	-0.270035	-0.03472	0.458009	-0.696283	0.118483	0.268219	0.571183	0.375588	-0.0256264	-1.02964	cond	0.162556	0.114405			cond	0.651227	-0.00104087	-0.00670249	1.35975	-1.49698	0.0676721	0.591553	0.943298	1.24462	-0.270035	-0.03472	0.458009	-0.696283	0.118483	0.268219	0.571183	0.375588	-0.0256264	-1.02964	cond	0.162556	0.114405
cond	0.0191744	0.944334	0.103782	1.03489	-0.494141	1.78713	0.896184	1.15743	0.38862	0.462822	0.127219	1.15534	1.07566	0.324216	0.110534	0.429967	0.854727	0.103393	0.488354	cond	0.577349	0.0875156			cond	0.0191744	0.944334	0.103782	1.03489	-0.494141	1.78713	0.896184	1.15743	0.38862	0.462822	0.127219	1.15534	1.07566	0.324216	0.110534	0.429967	0.854727	0.103393	0.488354	cond	0.577349	0.0875156
cond	-0.0031557	0.75582	0.373903	-0.104178	0.208829	1.19965	0.00252626	0.429544	0.604115	0.685321	-0.0302013	0.614436	-1.52638	0.013282	0.395798	-0.287973	0.932344	-0.147258	0.0140055	cond	0.217391	0.0937135			cond	-0.0031557	0.75582	0.373903	-0.104178	0.208829	1.19965	0.00252626	0.429544	0.604115	0.685321	-0.0302013	0.614436	-1.52638	0.013282	0.395798	-0.287973	0.932344	-0.147258	0.0140055	cond	0.217391	0.0937135
early ext	-0.268822	1.24547	0.247273	1.80953	-0.0333359	0.0286208	2.54204	0.838534	1.05874	-0.39693	-0.0765448	0.321406	1.20302	-0.28125	0	0.3291	0.258984	-0.13628	0.446461	early ext	0.480843	0.125407			early ext	-0.268822	1.24547	0.247273	1.80953	-0.0333359	0.0286208	2.54204	0.838534	1.05874	-0.39693	-0.0765448	0.321406	1.20302	-0.28125	0	0.3291	0.258984	-0.13628	0.446461	early ext	0.480843	0.125407
early ext	0.0625012	0.963994	-0.0232022	-0.052226	3.51108e-15	0.101381	-1.09864	0.0965433	0.303771	0.270605	0.0937518	1.1503	-0.170783	0.0802427	-0.026179	-0.404815	0.0784567	0	-1.34823	early ext	0.00407706	0.089985			early ext	0.0625012	0.963994	-0.0232022	-0.052226	3.51108e-15	0.101381	-1.09864	0.0965433	0.303771	0.270605	0.0937518	1.1503	-0.170783	0.0802427	-0.026179	-0.404815	0.0784567	0	-1.34823	early ext	0.00407706	0.089985
early ext	0	0.414114	0.223175	-0.105561	-0.180255	-0.0161382	-0.0392326	0.417757	0.484421	0.159226	-0.00666891	-0.537645	-0.0233122	0.0285533	0.069877	0.00401662	-0.381557	0.500979	-0.221924	early ext	0.0415697	0.0448107			early ext	0	0.414114	0.223175	-0.105561	-0.180255	-0.0161382	-0.0392326	0.417757	0.484421	0.159226	-0.00666891	-0.537645	-0.0233122	0.0285533	0.069877	0.00401662	-0.381557	0.500979	-0.221924	early ext	0.0415697	0.0448107
early ext	0.141254	0.201221	0.0542622	-0.0142141	-0.0387707	-0.0624996	0.00682071	0.927678	0.504771	0.157771	-0.031249	0.032079	0.0748265	0.293848	0.213471	0.120035	0.0929401	-0.108344	-0.686081	early ext	0.0989378	0.04875			early ext	0.141254	0.201221	0.0542622	-0.0142141	-0.0387707	-0.0624996	0.00682071	0.927678	0.504771	0.157771	-0.031249	0.032079	0.0748265	0.293848	0.213471	0.120035	0.0929401	-0.108344	-0.686081	early ext	0.0989378	0.04875
early ext	-0.171164	0.706485	0.0830305	-0.699714	0.018732	0.161324	0.132579	0.0700921	0.368749	0.0541264	-0.114071	-0.0221884	0.128765	-0.0541268	-0.132582	0.126491	0.325791	0.00845394	-0.408127	early ext	0.0306656	0.0467488			early ext	-0.171164	0.706485	0.0830305	-0.699714	0.018732	0.161324	0.132579	0.0700921	0.368749	0.0541264	-0.114071	-0.0221884	0.128765	-0.0541268	-0.132582	0.126491	0.325791	0.00845394	-0.408127	early ext	0.0306656	0.0467488
late ext	0.514638	1.22499	0.180183	1.39582	-3.51108e-15	-1.58207e-15	0.809711	0.462464	0.832266	-0.0312501	-0.463133	0.8558	-0.667434	0.202254	-0.00989456	-0.209692	-0.529087	-0.238362	-0.0443493	late ext	0.225522	0.0936675			late ext	0.514638	1.22499	0.180183	1.39582	-3.51108e-15	-1.58207e-15	0.809711	0.462464	0.832266	-0.0312501	-0.463133	0.8558	-0.667434	0.202254	-0.00989456	-0.209692	-0.529087	-0.238362	-0.0443493	late ext	0.225522	0.0936675
late ext	0.0698763	0.558548	0.240818	-0.0292795	0.0856627	0.139753	1.10673	0.635723	0.699087	0.012944	0.0541276	0.990687	-0.747931	-0.0596693	0.03125	-0.102333	-0.0458369	-0.210508	-0.101736	late ext	0.175153	0.0711438			late ext	0.0698763	0.558548	0.240818	-0.0292795	0.0856627	0.139753	1.10673	0.635723	0.699087	0.012944	0.0541276	0.990687	-0.747931	-0.0596693	0.03125	-0.102333	-0.0458369	-0.210508	-0.101736	late ext	0.175153	0.0711438
late ext	0.124006	0.492121	0.0377306	-0.380751	-0.152768	0.204921	0.673793	-0.0460066	0.327042	0	0.132581	0.543095	-0.389646	-0.0624998	-0.00837372	-0.154377	-0.102333	-0.0959181	-0.164247	late ext	0.0514932	0.0465442			late ext	0.124006	0.492121	0.0377306	-0.380751	-0.152768	0.204921	0.673793	-0.0460066	0.327042	0	0.132581	0.543095	-0.389646	-0.0624998	-0.00837372	-0.154377	-0.102333	-0.0959181	-0.164247	late ext	0.0514932	0.0465442
late ext	4.23323e-06	-0.269049	0.0594494	-0.425085	-0.0592453	0.0826813	0.00910981	0.632588	0.77023	0.0826796	0	-0.53151	-0.0503984	-0.0514299	-0.0988216	0.0707107	-0.163246	0.0341702	1.047	late ext	0.0599914	0.0611546			late ext	4.23323e-06	-0.269049	0.0594494	-0.425085	-0.0592453	0.0826813	0.00910981	0.632588	0.77023	0.0826796	0	-0.53151	-0.0503984	-0.0514299	-0.0988216	0.0707107	-0.163246	0.0341702	1.047	late ext	0.0599914	0.0611546
late ext	0.08839	0.222211	-0.270548	0.736771	-0.296341	-0.076548	-0.0261705	-1.03541	-0.168263	0.15625	0.108254	2.034	-1.2274	-0.0883882	0.093998	-0.154772	0.786581	0.818322	-0.189737	late ext	0.0795373	0.111915			late ext	0.08839	0.222211	-0.270548	0.736771	-0.296341	-0.076548	-0.0261705	-1.03541	-0.168263	0.15625	0.108254	2.034	-1.2274	-0.0883882	0.093998	-0.154772	0.786581	0.818322	-0.189737	late ext	0.0795373	0.111915
recall	0.137651	0.280531	0.159763	-0.0801921	0.564669	-0.82528	-0.0061332	0.361085	0.68122	0.130072	-0.214935	-1.26344	-0.401552	0.189506	0.238928	-0.791487	-0.261152	0.0316228	0.656915	recall	-0.0216952	0.0823091			recall	0.137651	0.280531	0.159763	-0.0801921	0.564669	-0.82528	-0.0061332	0.361085	0.68122	0.130072	-0.214935	-1.26344	-0.401552	0.189506	0.238928	-0.791487	-0.261152	0.0316228	0.656915	recall	-0.0216952	0.0823091
recall	-0.392742	1.06099	0.275785	0.312903	0.225832	0.98936	-0.0222746	-0.0826108	0.58942	0.0050712	-0.278716	0.00807107	-0.125011	0.0624999	-0.107797	1.70233	0.263896	0.0130986	-0.312641	recall	0.220393	0.0851511			recall	-0.392742	1.06099	0.275785	0.312903	0.225832	0.98936	-0.0222746	-0.0826108	0.58942	0.0050712	-0.278716	0.00807107	-0.125011	0.0624999	-0.107797	1.70233	0.263896	0.0130986	-0.312641	recall	0.220393	0.0851511
recall	-0.21287	1.10366	0.195155	-0.0920016	-0.0905345	0.825484	0	0.508899	-0.023128	-0.0110703	0.0698785	-1.04583	0.165207	-0.0624999	-0.194877	1.42081	0.0259893	-0.00542561	-0.28843	recall	0.120443	0.0865118			recall	-0.21287	1.10366	0.195155	-0.0920016	-0.0905345	0.825484	0	0.508899	-0.023128	-0.0110703	0.0698785	-1.04583	0.165207	-0.0624999	-0.194877	1.42081	0.0259893	-0.00542561	-0.28843	recall	0.120443	0.0865118
recall	0.00781621	0.477647	-0.108251	0.532941	-0.234356	0.0759849	-0.0883882	-0.180455	0.75015	0.0323528	0.134897	0.0998245	1.14549	0	0.0826796	0.241074	0.0612478	-0.00877708	-0.0169466	recall	0.158154	0.054992			recall	0.00781621	0.477647	-0.108251	0.532941	-0.234356	0.0759849	-0.0883882	-0.180455	0.75015	0.0323528	0.134897	0.0998245	1.14549	0	0.0826796	0.241074	0.0612478	-0.00877708	-0.0169466	recall	0.158154	0.054992
recall	-0.110809	0.445921	-0.186803	-0.197202	0.0679915	0.770891	-0.0384853	-1.1981	0.0424604	0.0172035	-0.0578903	0.0178142	-0.348285	-0.0826796	0.148177	-0.20893	-0.0774597	0.1	-0.0783368	recall	-0.0512904	0.0595853			recall	-0.110809	0.445921	-0.186803	-0.197202	0.0679915	0.770891	-0.0384853	-1.1981	0.0424604	0.0172035	-0.0578903	0.0178142	-0.348285	-0.0826796	0.148177	-0.20893	-0.0774597	0.1	-0.0783368	recall	-0.0512904	0.0595853
renewal	0.427277	0.597303	0.060695	0.728634	3.46945e-16	0.716083	0.498055	0.806871	0.669895	0.358988	-0.0297978	1.98823	-0.17198	0.225529	0.485413	0.12043	0.047218	0.999311	1.19249	renewal	0.511613	0.0826694			renewal	0.427277	0.597303	0.060695	0.728634	3.46945e-16	0.716083	0.498055	0.806871	0.669895	0.358988	-0.0297978	1.98823	-0.17198	0.225529	0.485413	0.12043	0.047218	0.999311	1.19249	renewal	0.511613	0.0826694
renewal	0.30129	1.21114	0.0856096	-0.358101	0.109595	0.150396	0.467022	0.765464	-0.116164	0.0988211	0.205454	0.419551	0.770553	-0.0578879	0.505418	0.170294	-0.00631069	-0.010545	0.984527	renewal	0.299796	0.064458			renewal	0.30129	1.21114	0.0856096	-0.358101	0.109595	0.150396	0.467022	0.765464	-0.116164	0.0988211	0.205454	0.419551	0.770553	-0.0578879	0.505418	0.170294	-0.00631069	-0.010545	0.984527	renewal	0.299796	0.064458
renewal	0.0915124	1.44676	0.00638019	0.0584526	-0.256875	0.0856286	-0.28296	0.205799	0.748966	0.03125	0.14784	2.12334	0.392312	-0.0765465	-0.0669041	-0.0129212	-0.0179823	-0.299535	0.0572451	renewal	0.230619	0.0972575			renewal	0.0915124	1.44676	0.00638019	0.0584526	-0.256875	0.0856286	-0.28296	0.205799	0.748966	0.03125	0.14784	2.12334	0.392312	-0.0765465	-0.0669041	-0.0129212	-0.0179823	-0.299535	0.0572451	renewal	0.230619	0.0972575
renewal	-0.0285392	-0.0874642	0.0198692	-0.491935	-0.0447214	0.108251	-0.661016	0.152261	-0.028329	-0.09375	0.242018	0.00830559	0.0252503	0.0444841	0.0826813	-0.162792	-0.0237234	0.0146762	-0.22897	renewal	-0.0607075	0.0340117			renewal	-0.0285392	-0.0874642	0.0198692	-0.491935	-0.0447214	0.108251	-0.661016	0.152261	-0.028329	-0.09375	0.242018	0.00830559	0.0252503	0.0444841	0.0826813	-0.162792	-0.0237234	0.0146762	-0.22897	renewal	-0.0607075	0.0340117
renewal	-0.396741	-0.617216	-0.474291	-0.294245	-0.225832	0.0754441	-0.125	-0.142755	0.479216	0	0.511645	-0.423492	-0.763602	0.0495176	-0.0558323	0.123837	0.0416036	0	-0.0124127	renewal	-0.118429	0.0527419			renewal	-0.396741	-0.617216	-0.474291	-0.294245	-0.225832	0.0754441	-0.125	-0.142755	0.479216	0	0.511645	-0.423492	-0.763602	0.0495176	-0.0558323	0.123837	0.0416036	0	-0.0124127	renewal	-0.118429	0.0527419
reinstate	0	0	0	0	0	0	0	0	0	0	0	0	-0.019065	0.0441943	-0.507654	-0.00550545	0.157124	-0.0730547	1.23367	reinstate	0.0436688	0.0502952			reinstate	0	0	0	0	0	0	0	0	0	0	0	0	-0.019065	0.0441943	-0.507654	-0.00550545	0.157124	-0.0730547	1.23367	reinstate	0.0436688	0.0502952
reinstate	0	0	0	0	0	0	0	0	0	0	0	0	-0.259552	-0.0256833	0.102122	-0.250665	-0.198098	-0.0775792	-0.02744	reinstate	-0.038784	0.0150367			reinstate	0	0	0	0	0	0	0	0	0	0	0	0	-0.259552	-0.0256833	0.102122	-0.250665	-0.198098	-0.0775792	-0.02744	reinstate	-0.038784	0.0150367
reinstate	0	0	0	0	0	0	0	0	0	0	0	0	0.34318	-0.00737708	0.146575	-0.268073	-0.387724	-0.122181	-0.0621595	reinstate	-0.0188295	0.0230681			reinstate	0	0	0	0	0	0	0	0	0	0	0	0	0.34318	-0.00737708	0.146575	-0.268073	-0.387724	-0.122181	-0.0621595	reinstate	-0.0188295	0.0230681
reinstate	0	0	0	0	0	0	0	0	0	0	0	0	-0.374855	-0.0183058	0.00866912	0.00447303	0.502979	0.259625	-0.0400329	reinstate	0.0180291	0.0255081			reinstate	0	0	0	0	0	0	0	0	0	0	0	0	-0.374855	-0.0183058	0.00866912	0.00447303	0.502979	0.259625	-0.0400329	reinstate	0.0180291	0.0255081
reinstate	0	0	0	0	0	0	0	0	0	0	0	0	0.499471	-0.0698774	-0.108251	0.130508	0	-0.0408619	0.0500197	reinstate	0.0242636	0.0198316			reinstate	0	0	0	0	0	0	0	0	0	0	0	0	0.499471	-0.0698774	-0.108251	0.130508	0	-0.0408619	0.0500197	reinstate	0.0242636	0.0198316

## Sheet: Boston Physio Data
																																									BOSTON	BOSTON	BOSTON	BOSTON	BOSTON	BOSTON	BOSTON	BOSTON
ID	SD001_p3	SD003_p2	SD008_p4	SD011_p3	SD023_p3	SD034	SD043_p1	SD048_p2	SD049_p2	SD053_p2	SD055_p2	SD058_p3	SD059_p1	SD062_p4	SD066_p3	ARAT	LILA	QK	RIEN	SW	SD004	SD006	SD009	SD026	SD027	SD036	SD038	SD073	SD076	SD077	SD078	SD080	ACRI	ALWI	ANEN	BP	DI	DR	JD	ID	ALL	39		FEMALES	20		MALES	19
SEX	f	f	f	f	f	f	f	f	f	f	f	f	f	f	f	f	f	f	f	f	m	m	m	m	m	m	m	m	m	m	m	m	m	m	m	m	m	m	m	SEX	AVERAGE	STD ERR		AVERAGE	STD ERR		AVERAGE	STD ERR
CS+	CS+	CS+	CS+	CS+	CS+	CS+	CS+	CS+	CS+	CS+	CS+	CS+	CS+	CS+	CS+	CS+	CS+	CS+	CS+	CS+	CS+	CS+	CS+	CS+	CS+	CS+	CS+	CS+	CS+	CS+	CS+	CS+	CS+	CS+	CS+	CS+	CS+	CS+	CS+	CS+	CS+	CS+	CS+	CS+	CS+	CS+	CS+	CS+
hbt	0.128847	-0.149869	-0.136216	-0.139754	0.03125	0.359035	0.296464	0.0441941	0.897588	0.173993	-0.08839	0.168288	-0.200098	0.425046	0.08839	0.759701	0.304587	0.384708	-0.503891	1.09179	-0.192638	0.32476	0.291481	-0.480625	-0.118322	-0.076548	0.231756	0.681076	-0.345165	-0.21424	-0.21195	-0.330714	-0.503891	0.146575	0	0.32249	-0.167332	-0.333167	0.319374	hbt	0.0840662	0.0599222		0.196783	0.0871601		-0.034583	0.0747897
hbt	-0.192639	-0.143205	-0.0937513	-0.0541268	0.0988216	-0.459279	0.380173	-0.0937499	0.0441905	0.0698785	-0.0441939	-0.128847	0.0441943	0.601105	-0.0698749	0.0988226	-0.171164	-0.083666	-0.302979	0.378153	-0.108254	-0.202523	0.139753	0.214476	-0.134164	-0.062498	-0.176775	0.40383	-0.153095	-0.136215	0.0698785	-0.315609	-0.302979	0	0.14987	0.0547723	-0.130384	-0.148324	0.270185	hbt	-0.0176972	0.0350034		-0.00610682	0.0542176		-0.0298977	0.045023
hbt	-0.156249	-0.121033	0.168287	0.0624999	0.116927	-0.139755	0.214238	0.0441943	0.156251	-0.0541276	1.26591	0	-0.0541268	0.125	-0.0988231	0.369755	0.75906	-0.104881	-0.301365	-0.244949	-0.0937475	0.345167	-0.108245	0.151658	0.126491	0	-0.149869	0.44194	-0.0765441	-0.0624999	0.427337	-0.298102	-0.301365	-0.103644	0.069877	-0.0948683	-0.134164	-0.216795	-0.197484	hbt	0.0444092	0.0486349		0.100341	0.080849		-0.0144663	0.0511029
hbt	-0.16238	0	0.444146	0	0.0937499	0.764827	0.171164	0	-0.121029	0	-0.0988231	-0.0541265	-0.0826796	0.171163	-0.0988211	-0.044195	0.233854	0	-0.246062	0.304959	-0.08839	0.250001	-0.132582	-0.130384	0.144914	0.0988231	0	0.093723	-0.0625012	0	-0.128847	-0.315609	-0.246062	0	-0.0765465	-0.0547723	-0.1	-0.126491	-0.0632456	hbt	0.00866093	0.0317202		0.0637873	0.052534		-0.0493668	0.0304767
HBT 2-4	-0.170423	-0.0880793	0.172894	0.00279104	0.103166	0.0552641	0.255191	-0.0165185	0.026471	0.00525028	0.374299	-0.0609911	-0.0308707	0.29909	-0.089173	0.141461	0.273917	-0.062849	-0.283469	0.146054	-0.0967973	0.130882	-0.0336913	0.0785832	0.0457469	0.0121084	-0.108882	0.313164	-0.09738	-0.0662384	0.122789	-0.309774	-0.283469	-0.0345482	0.0477334	-0.0316228	-0.121516	-0.16387	0.0031518	HBT 2-4	0.011791	0.0257322		0.0526738	0.037483		-0.0312436	0.0332803
avg hbt	-0.0956055	-0.103527	0.0956164	-0.0328452	0.0851871	0.131207	0.26551	-0.00134035	0.24425	0.0474358	0.258627	-0.00367144	-0.0731774	0.330579	-0.0447822	0.296021	0.281584	0.0490402	-0.338574	0.382488	-0.120757	0.179351	0.0476018	-0.0612188	0.0047298	-0.0100557	-0.0237221	0.405142	-0.159326	-0.103239	0.0391047	-0.315009	-0.338574	0.0107327	0.0358001	0.0569055	-0.13297	-0.206194	0.0822074
cond	-0.0312506	-0.093747	0.296459	0.139754	-0.0937504	0.781875	0.503891	-0.0988211	0.698771	-0.0698785	1.09865	0.24804	0.536736	0	0.356306	-0.318688	0.458214	0.557674	-0.507753	1.22474	0.103644	0.846638	0.487137	-0.272029	-0.223607	0.97578	1.65713	1.18709	0.887742	0.309359	0.390312	0.989201	-0.507753	0.146575	0.533085	0.126491	0.754321	1.21573	1.07657	cond	0.41976	0.0849017		0.284361	0.101836		0.562285	0.132335
cond	0.864332	-0.128846	-0.128845	0.296463	0.0937499	1.26244	0.977781	0.547544	0.830921	-0.128846	1.05836	0.605154	0.294812	0.267	0.540363	0.984747	0.972272	1.04976	1.42967	0.83666	0.146575	0.609175	0.613963	0.956556	1.60562	1.6259	1.34448	0.673867	0.293153	0.65027	0.481088	2.03269	1.42967	0.369755	0.389059	0.644205	0.677495	0.963846	0.807465	cond	0.739495	0.0806131		0.626274	0.106211		0.858675	0.118689
cond	0.342327	-0.0826807	0.124998	-0.108253	0.0441941	0.603537	0.270632	0.372387	0.116927	0.156248	1.05928	-0.116925	-0.132582	0.579602	-0.162381	-0.546652	0.761629	1.29499	0.0312442	1.39212	0.538552	0.46875	0.288108	1.50466	-0.356371	0.8131	0.426193	1.21393	1.03267	0.136216	0.179519	1.21675	0.0312442	0.496079	0.330719	0.457165	0.605805	-0.266458	-0.219089	cond	0.382005	0.0822925		0.300032	0.114452		0.468292	0.118255
cond	0.907865	-0.0765441	0.121031	-0.0312501	0.0765465	1.05835	0.796722	-0.0765466	0.616346	0.124999	0.615552	-0.08839	-0.0988211	-0.429616	-0.0312474	-0.25	0.708487	1.14978	0.736201	-0.189737	-0.143205	0.621082	0.324751	0.688477	-0.320936	1.38208	0.467706	0.84027	0.895409	0.244071	-0.0937518	0.832093	0.736201	0.207289	0.430752	0.777817	0.52915	-0.194936	0.324037	cond	0.363797	0.0742818		0.281987	0.108385		0.449914	0.100272
cond	-0.216506	-0.098818	-0.116927	-0.0441943	0	0.699468	0.695971	-0.0826796	0.168286	0.044195	-0.263317	-0.139753	-0.132582	-0.242061	0.108254	0.0988236	0.586302	-0.308221	-0.321739	-0.158114	-0.15625	0.602728	0.436385	-0.301662	-0.281069	0.822059	-0.385276	0.700168	0.352168	0.478033	-0.176777	0.400197	-0.321739	-0.103645	0.259582	-0.522494	0.695701	-0.386005	-0.242899	cond	0.0550152	0.0607639		0.0138193	0.0694523		0.0983792	0.102159
P COND	0.907865	-0.0765441	0.296459	0.296463	0.0937499	1.26244	0.977781	0.547544	0.830921	0.156248	1.09865	0.605154	0.536736	0.579602	0.540363	0.984747	0.972272	1.29499	1.42967	1.39212	0.538552	0.846638	0.613963	1.50466	1.60562	1.6259	1.65713	1.21393	1.03267	0.65027	0.481088	2.03269	1.42967	0.496079	0.533085	0.777817	0.754321	1.21573	1.07657	P COND	0.892657	0.0774621		0.736361	0.0999708		1.05718	0.109383
avg cond	0.373353	-0.0961271	0.0593435	0.050504	0.024148	0.881135	0.648999	0.132377	0.48625	0.0253435	0.713703	0.101625	0.0935124	0.0349848	0.162259	-0.00635385	0.697381	0.748798	0.273524	0.621135	0.0978633	0.629675	0.430069	0.5152	0.0847264	1.12378	0.702047	0.923065	0.692228	0.36359	0.156078	1.09419	0.273524	0.223211	0.388639	0.296637	0.652495	0.266435	0.349217
early ext	-0.0541267	0	-0.121033	0.0937499	0.0883886	0.898675	0.649519	0	0.635844	-0.0541267	0.643477	0	0.0624999	-0.132583	-0.0698785	-0.125	0.776234	0.0632456	0.632764	-0.184391	0	0.900304	0.291477	1.32891	-0.151658	0.440834	1.68054	0.69877	0.810696	-0.0988231	-0.0765448	0.990187	0.632764	-0.0312501	0.369755	0.194936	0.814862	-0.328634	0.832466	early ext	0.33597	0.0764048		0.190163	0.0802077		0.489452	0.124886
early ext	-0.136217	0.0312506	0.257695	0	0.0937504	-0.314058	0.48914	0.0698774	0.0826813	-0.231756	-0.153092	0.0312506	0.0698774	1.39509	-0.108251	-0.069877	0.559017	-0.104881	-0.428478	0.240832	0.0625012	0.804649	-0.116936	-0.284605	0.0316228	0.209632	-0.547544	0.336572	0.259581	0.182216	0	0.922803	-0.428478	0.173993	-0.125	-0.170294	0.918695	-0.234521	-0.154919	early ext	0.0926621	0.0639362		0.0886927	0.0873288		0.0968405	0.0961166
early ext	-0.132581	0	-0.162381	0.0883882	0.0937504	-0.735537	0.478033	0.0441943	-0.0883889	-0.162378	0.565098	-0.112676	0.0698774	-0.28298	0	-0.0541276	-0.171163	-0.083666	-0.242061	0.62849	0	0.862636	0.223175	-0.228035	-0.109545	-0.0988195	-0.218749	0.681081	0.538551	0.0765465	0.0698785	-0.202522	-0.242061	0.08268	0	-0.122474	-0.236643	0.266458	0.884873	early ext	0.0504339	0.0544168		-0.0130054	0.0682997		0.117212	0.0846497
early ext	-0.0988216	-0.076548	-0.0937523	0.0883887	0.139754	-0.143207	-0.179517	0	-0.0541276	0.0441928	-0.227504	0	-0.0826797	0.998044	0.625	0.0698785	-0.132583	-0.114018	-0.112674	0.158114	0.22964	0.576221	-0.11691	-0.0774597	-0.161245	-0.031249	-0.139757	0.742803	0.396518	0.0541265	0	-0.136209	-0.112674	0.200098	0.159344	-0.0316228	-0.109545	-0.266458	0.36606	early ext	0.0602467	0.04472		0.040397	0.0647913		0.0811411	0.0628848
early ext	-0.0937507	0	-0.16536	0	0.0441941	-0.14987	0.24206	0.0883882	0.349387	-0.153093	-0.076548	0.08839	0.0312501	-0.1875	-0.0883882	0.0541276	-0.0441939	0.0447214	0.288111	0.717635	0	1.07756	-0.0937603	-0.219089	0.0894427	0.0625012	0.0441905	-0.06249	0.368433	0.0541264	-0.0441928	-0.121017	0.288111	-0.0541268	0	0	0.281069	-0.173205	0.600833	early ext	0.079178	0.0421853		0.049478	0.0482866		0.110441	0.070817
AVG E EXT	-0.1031	-0.00905948	-0.0569663	0.0541054	0.0919676	-0.0887994	0.335847	0.040492	0.185079	-0.111432	0.150286	0.001393	0.030165	0.358015	0.0716965	-0.0249996	0.197462	-0.0389195	0.0275322	0.312136	0.0584282	0.844274	0.0374091	0.103944	-0.0602763	0.11658	0.163736	0.479347	0.474756	0.0536386	-0.0101718	0.290649	0.0275322	0.0742787	0.0808199	-0.025891	0.333688	-0.147272	0.505863	AVG E EXT	0.123698	0.0329724		0.071145	0.0320045		0.179017	0.056934
late ext	-0.0937518	0	-0.146575	0.0883887	0.0988211	-0.635075	0.15625	0.0441943	0.128846	-0.246062	0.031249	0.767377	0	0.944763	-0.128847	0.116928	-0.112673	0.104881	-0.382733	0.910494	0.335119	1.02983	0.0765637	1.15499	0.0632456	0.139753	1.21955	0.462464	0.711237	-0.0312501	-0.031249	0.56768	-0.382733	0.139754	-0.103644	-0.0547723	0.167332	-0.408656	0.394968	late ext	0.181966	0.0705361		0.0823237	0.0878248		0.286852	0.108618
late ext	-0.0312458	0.0625012	-0.076548	0.0883887	0	-0.159342	-0.132582	0.0441943	0.329239	0.444146	0	-0.062498	0.0765465	0.53125	0	0.0765454	0	0.0316228	-0.321737	-0.3755	0	1.16046	0.108236	-0.202485	-0.0447214	0.139753	1.34266	0.489139	0.487139	0.0441941	0.0541276	0.816698	-0.321737	0.0765465	0.03125	-0.0707107	0.0316228	-0.178885	-0.272029	late ext	0.108109	0.0583809		0.0262491	0.048632		0.194277	0.106476
late ext	0.223169	0.0625012	-0.168286	-0.103644	0.0988211	-0.456077	-0.14987	0.0441943	0.176774	0.705724	-0.136215	-0.093747	0.0625002	0.405047	-0.0883882	-0.233853	0	0.083666	-0.709863	0.293258	0.0541276	0.429617	-0.162367	-0.225832	0.0316228	0.204921	0.955043	-0.182209	0.64726	0	0.132581	0.396517	-0.709863	0.0312501	0.0541265	-0.083666	-0.0316228	-0.240832	0.465833	late ext	0.0456979	0.0537102		0.000785544	0.0672575		0.0929742	0.0850436
late ext	-0.0698785	0	-0.121033	0	0	-0.112671	0.139753	0	-0.153093	0.294812	-0.124998	0.0541276	0	0.484123	-0.0937499	0.139753	0	0.0316228	-0.248039	0.956033	-0.0826771	-0.394048	-0.0441701	-0.164317	0.0547723	0.0826813	-0.15625	0.499995	0.617138	0.0826796	0	-0.116936	-0.248039	0.0312501	0	0	-0.0632456	-0.0707107	0.834865	late ext	0.0523014	0.0446789		0.0588382	0.0596182		0.0454205	0.0685262
late ext	-0.08839	-0.0765441	0.253876	0.0826796	0	0.542168	0.0625012	0	0.53125	0.0864189	0.96875	-0.103642	0	-0.225347	0.0937499	-0.0883867	-0.0624999	0.104881	-0.284702	-0.109545	0.08839	0.565961	-0.093771	1.01784	-0.154919	0	-0.162381	-0.093755	-0.435262	0.15625	0.108254	1.77631	-0.284702	0	0.197642	-0.0547723	-0.0547723	0.7	-0.126491	late ext	0.124027	0.0669471		0.0843609	0.0659891		0.16578	0.119977
AVG L EXT	-0.0120195	0.00969166	-0.0517132	0.0311625	0.0395284	-0.164199	0.0152106	0.0265166	0.202603	0.257008	0.147757	0.112324	0.0278093	0.427967	-0.043447	0.00219731	-0.0350347	0.0713347	-0.389415	0.334948	0.0789918	0.558365	-0.0231017	0.316039	-0.01	0.113422	0.639724	0.235127	0.405502	0.0503747	0.0527428	0.688054	-0.389415	0.0557602	0.0358749	-0.0527842	0.00986284	-0.0398169	0.259429	AVG L EXT	0.10242	0.0366317		0.0505115	0.0390626		0.157061	0.0616112
avg ext	-0.0575595	0.000316087	-0.0543397	0.0426339	0.065748	-0.126499	0.175529	0.0335043	0.193841	0.0727878	0.149022	0.0568583	0.0289872	0.392991	0.0141247	-0.0114012	0.0812136	0.0162076	-0.180941	0.323542	0.06871	0.701319	0.00715372	0.209992	-0.0351382	0.115001	0.40173	0.357237	0.440129	0.0520067	0.0212855	0.489351	-0.180941	0.0650195	0.0583474	-0.0393376	0.171775	-0.0935444	0.382646
recall	0.502921	0.0312506	-0.121029	-0.136217	-0.03125	-0.349386	0.419261	0.0541265	-0.346579	0.246062	-0.380173	0.16536	0.146575	0.375	-0.0312506	-0.261455	0.601106	-0.0948683	1.0602	-0.32249	0.498043	0.819084	0.706415	-0.189737	0.438178	0.589624	0.0765468	0.943209	0.618718	0.0988216	0.0765461	-0.59539	1.0602	0.293151	0.162381	0.31305	0.118322	0.0316228	0.501996	recall	0.207383	0.0653924		0.0763582	0.0835809		0.345304	0.0933132
recall	-0.112674	0	-0.08839	-0.0988231	0.0937499	-0.125	0.496078	0.08268	0.435261	-0.159345	0.187501	-0.0937518	0.0624999	0	-0.0541265	-0.139756	-0.0883886	0	-0.371073	-0.164317	-0.173992	0.876115	0.603538	0.151658	0	0.796722	0.0765465	1.29452	0.349386	0.0988216	-0.128847	-0.116927	-0.371073	0	-0.0765468	0.791833	0.141421	0.0447214	-0.164317	recall	0.103992	0.0570691		-0.0068938	0.0448486		0.220715	0.101992
recall	-0.0826813	-0.0765465	-0.031249	-0.116927	0	-0.044195	0.702256	0.0441938	1.00827	-0.112674	0.20492	-0.128846	-0.0826796	-0.0883887	0.08268	-0.116925	-0.103644	-0.109545	-0.2898	-0.0447214	0.0541295	0.957087	0.195155	0.122474	0.0707107	0.92913	0	0.14986	-0.159344	0.08268	0.0698785	-0.149871	-0.2898	-0.0624999	-0.0698771	0.481664	0.0707107	0.0894427	-0.178885	recall	0.0763112	0.0507779		0.0306747	0.0676167		0.12435	0.0764398
recall	-0.125	-0.0988216	-0.0937513	-0.0541276	0.0988211	0.235933	0.371072	0.0988216	-0.176778	0.0826789	0.240036	-0.0698763	0	-0.0541265	0.0883882	-0.132582	-0.0988216	0.0948683	1.23388	0.083666	-0.121031	0.594572	0	0.663325	-0.144914	0.474958	0	-0.274221	0.423893	0.0765468	0.0312506	-0.184876	1.23388	0	0.0826796	-0.607454	-0.083666	0.109545	-0.126491	recall	0.0992892	0.0570685		0.086214	0.068412		0.113052	0.0942981
recall	-0.121029	0.0988216	0	0.0312501	0.0698773	0.149869	0.599479	0.125	0.80465	0.136215	-0.149871	0.044195	0	0.0937499	-0.0312501	-0.0883882	0	0.1	-0.240035	0	0.0988231	0.35217	-0.116925	-0.0707107	0.151658	0.68821	0.0441943	-0.0826862	0.412216	0.0937504	0.139753	-0.265164	-0.240035	-0.0826796	0.116927	-0.9995	-0.0774597	0.1	-0.173205	recall	0.0438941	0.0463061		0.0811267	0.0531068		0.00470191	0.0774057
AVG RECALL	0.0123072	-0.00905917	-0.0668838	-0.0749689	0.0462397	-0.0265559	0.517629	0.0809644	0.344964	0.0385873	0.0204827	-0.0165838	0.0252792	0.0652469	0.0108882	-0.147821	0.0620502	-0.0019089	0.278634	-0.0895725	0.0711944	0.719806	0.277637	0.135402	0.103126	0.695729	0.0394575	0.406136	0.328974	0.0901241	0.0377163	-0.262446	0.278634	0.0295943	0.0431128	-0.00408139	0.0338656	0.0750663	-0.0281805	AVG RECALL	0.106174	0.0332656		0.053496	0.0350936		0.161625	0.0556215
RECALL 1-2	0.195123	0.0156253	-0.104709	-0.11752	0.03125	-0.237193	0.45767	0.0684033	0.0443408	0.0433586	-0.096336	0.0358039	0.104538	0.1875	-0.0426886	-0.200606	0.256359	-0.0474342	0.344563	-0.243404	0.162025	0.8476	0.654977	-0.0190396	0.219089	0.693173	0.0765467	1.11886	0.484052	0.0988216	-0.0261506	-0.356159	0.344563	0.146576	0.0429172	0.552441	0.129871	0.0381721	0.16884	RECALL 1-2	0.155688	0.0490364		0.0347322	0.0416388		0.283009	0.0820805
renewal	1.0322	0.0988211	0.187499	0.3125	0	1.543	0.928603	0.261456	0.652519	-0.0698774	1.15583	1.04302	0.3125	0.387802	0.116925	1.938	0.896499	0.176068	1.06388	0.724569	0.766739	0.447432	-0.146595	0.4	0.0774597	1.57928	0.744118	1.83099	0.813101	0.242061	0.16536	1.6238	1.06388	0.361745	0.836193	0.732803	0.722496	0.75233	1.56397	renewal	0.700999	0.0881325		0.638091	0.122903		0.767219	0.128062
renewal	-0.125	-0.0541265	0.076548	0	0.0441941	0.609175	0.923859	0	0.121031	0.0625002	0.600292	-0.116925	-0.0883882	-0.0988211	0.0541276	0.184878	-0.103644	0.126491	0.771185	0.225832	0.103647	1.01599	-0.116924	0.192354	-0.104881	-0.132585	0.317153	0.30618	0.202524	0.0988211	-0.0541276	1.63429	0.771185	0.139754	0.307777	0	0.472229	-0.194936	0.76092	renewal	0.22904	0.0631758		0.16066	0.0698584		0.301019	0.106355
renewal	-0.13258	0	0	0.176777	0.0937499	0.359036	0.5	0.03125	-0.103642	-0.0698771	-0.48814	-0.121029	0.363092	0.0698774	-0.093747	0.000447214	0.125	0.0774597	0.491132	0.158114	-0.103643	0.990679	-0.14987	0.234521	-0.130384	-0.0541276	-0.139754	0.539461	0.589623	-0.03125	0.044195	1.54205	0.491132	0	-0.121029	0.148324	0.43589	-0.158114	-0.189737	renewal	0.137818	0.0584098		0.071846	0.0522182		0.207262	0.105981
renewal	0.132582	0.0988211	0.076548	-0.0988216	0.0883882	-0.08839	0.21875	0.0826796	-0.121033	0	0.214239	0.044195	0	-0.0312501	0.069876	0.116927	-0.0826796	0.0948683	-0.200097	0.109545	-0.116925	-0.261457	-0.0883861	0.357771	0	0	-0.146575	-0.174	0.675317	-0.0312501	0.179517	-0.2898	-0.200097	0.121031	0.0826813	0.161245	0.388587	-0.0948683	0.481664	renewal	0.0453744	0.03187		0.0362573	0.0249682		0.0549713	0.0608169
renewal	0.146575	0	0.0698785	-0.0624999	0	-0.1875	0.980772	0.0988211	-0.044195	0	-0.662913	0	-0.0988211	0.069877	-0.0988211	0.508713	0	0.0707107	-0.103643	0.144914	-0.0826813	-0.223169	-0.0765435	0.122474	0	0.0441941	-0.125	-0.17398	0.339463	0	0.398973	-0.22097	-0.103643	0.103644	0.251944	0.187083	0.477493	0	-0.167332	renewal	0.0406108	0.0415513		0.0415934	0.0681303		0.0395764	0.0482073
AVG RENEWAL	0.210755	0.0287031	0.0820948	0.065591	0.0452664	0.447065	0.710397	0.0948413	0.100936	-0.0154509	0.163861	0.169852	0.0976766	0.079497	0.00967206	0.549794	0.167035	0.10912	0.404491	0.272595	0.113427	0.393894	-0.115664	0.261424	-0.0315611	0.287353	0.129988	0.465731	0.524005	0.0556765	0.146784	0.857874	0.404491	0.145235	0.271513	0.245891	0.499339	0.0608823	0.489897	AVG RENEWAL	0.230768	0.0345713		0.18969	0.0433559		0.27401	0.0537395
RENEWAL 1-2	0.453598	0.0223473	0.132024	0.15625	0.0220971	1.07609	0.926231	0.130728	0.386775	-0.00368858	0.87806	0.463047	0.112056	0.14449	0.0855262	1.06144	0.396427	0.15128	0.917531	0.4752	0.435193	0.731709	-0.13176	0.296177	-0.0137106	0.72335	0.530635	1.06859	0.507812	0.170441	0.055616	1.62904	0.917531	0.25075	0.571985	0.366401	0.597362	0.278697	1.16244	RENEWAL 1-2	0.46502	0.0650479		0.399375	0.0833771		0.534119	0.100468
reinstate	0	0	0	0	0	0	0	0	0	0	0	0	0	0	0	0.72349	0.575374	0.181659	-0.240036	0.392428	0	0	0	0	0	0	0	0	0	0	0	0	-0.240036	0.0441943	-0.0883906	-0.184391	0.482701	-0.214476	1.09225	reinstate	0.0647375	0.0411463		0.0816457	0.0504138		0.0469393	0.0669188
reinstate	0	0	0	0	0	0	0	0	0	0	0	0	0	0	0	0.674595	0.490137	-0.0707107	-0.171164	0.0547723	0	0	0	0	0	0	0	0	0	0	0	0	-0.171164	0.0441941	0.156249	-0.173205	0.176068	-0.161245	-0.232379	reinstate	0.0157987	0.0249093		0.0488815	0.0424519		-0.0190253	0.023557
reinstate	0	0	0	0	0	0	0	0	0	0	0	0	0	0	0	-0.363092	-0.202523	0.0774597	0.190087	-0.148324	0	0	0	0	0	0	0	0	0	0	0	0	0.190087	0.0625002	0.146575	-0.0948683	-0.104881	-0.0447214	-0.2	reinstate	-0.0126077	0.0154621		-0.0223196	0.0244423		-0.00238464	0.0189964
reinstate	0	0	0	0	0	0	0	0	0	0	0	0	0	0	0	0.128845	0.662913	0.083666	-0.182216	0.396232	0	0	0	0	0	0	0	0	0	0	0	0	-0.182216	0.0441941	0.342327	0.114018	0.458258	0.382099	-0.144914	reinstate	0.0539284	0.0270225		0.054472	0.0395339		0.0533561	0.0377841
reinstate	0	0	0	0	0	0	0	0	0	0	0	0	0	0	0	-0.22097	-0.159344	0.0632456	0.000447214	0.376829	0	0	0	0	0	0	0	0	0	0	0	0	0.000447214	0	-0.108251	0.252982	-0.0894427	-0.118322	0.204939	reinstate	0.00519388	0.0155616		0.00301038	0.0240634		0.00749229	0.0201349
CS -	CS -	CS -	CS -	CS -	CS -	CS -	CS -	CS -	CS -	CS -	CS -	CS -	CS -	CS -	CS -	CS-	CS-	CS-	CS-	CS-	CS -	CS -	CS -	CS -	CS -	CS -	CS -	CS -	CS -	CS -	CS -	CS -	CS-	CS-	CS-	CS-	CS-	CS-	CS-	CS -	CS -	CS -	CS -	CS -	CS -	CS -	CS -	CS -
hbt	-0.143207	0.0625012	-0.0883867	0.0541265	0.0988211	0.760345	0.211948	-0.116927	-0.363092	0.0312506	0.60757	-0.121029	0	-0.139754	0	-0.0765474	0.804043	0.109545	-0.173993	0.746994	-0.143207	0.511585	-0.0698756	-0.0894427	0.141421	-0.0541276	0.24407	1.10927	-0.207288	-0.1875	-0.108255	-0.238004	-0.173993	0.121031	0.257694	-0.148324	0.483735	-0.264575	-0.309839	hbt	0.0804763	0.0551388		0.11321	0.0763313		0.0460195	0.0810685
hbt	-0.112674	-0.0988231	0.534912	0.197642	0.132583	0.738848	0.192639	0.069877	0.128847	0	-0.202524	0	0.25	-0.103645	-0.116929	0.246064	-0.0541286	0.0316228	0.0826801	0.444972	0.108253	0.162379	0.755837	-0.0447214	0.214476	0	-0.146576	0.598664	-0.0988231	0.0988211	0.173993	1.78536	0.0826801	0.0541265	0.0441941	-0.148324	-0.114018	0.570964	0.505964	hbt	0.178595	0.0582371		0.118098	0.0535091		0.242276	0.105243
hbt	-0.143205	0.098818	0.604346	0	0.0624999	1.1176	0.371072	-0.116927	-0.257694	0.0826813	-0.184877	-0.108255	0.0625002	-0.103644	-0.069877	-0.08839	-0.136217	0.0707107	-0.251946	0.486826	-0.108251	0.546652	0.298111	0.301662	0.148324	-0.0988226	-0.125	-0.103668	-0.0765441	0	0.415754	-0.136235	-0.251946	0	0.139754	0.0316228	-0.13784	-0.2	-0.189737	hbt	0.0499963	0.0457186		0.0748009	0.0753661		0.0238861	0.0516962
hbt	-0.128847	0	-0.195157	-0.03125	0	0.571968	-0.0988231	0.296105	-0.20729	0.103646	-0.076548	0	-0.108253	0	0	-0.121033	-0.112676	0.114018	-0.415754	0.316228	0.0625012	-0.472899	-0.112677	-0.173205	-0.13784	-0.0312506	0.539459	-0.108254	0.449609	0.0937499	0.197641	-0.31561	-0.415754	0.146575	0.0937504	-0.130384	0.463681	-0.167332	-0.083666	hbt	-0.00501464	0.0391926		-0.00468329	0.0476915		-0.00536343	0.0642577
HBT 2-4	-0.128242	-1.68656e-06	0.3147	0.0554641	0.0650275	0.809471	0.154963	0.0830186	-0.112046	0.0621091	-0.15465	-0.0360851	0.0680824	-0.0690963	-0.0622685	0.0122135	-0.101007	0.072117	-0.195007	0.416009	0.0208347	0.0787106	0.313757	0.0279119	0.0749865	-0.0433577	0.0892944	0.128914	0.091414	0.0641903	0.262463	0.444504	-0.195007	0.0669006	0.0925663	-0.0823617	0.0706076	0.0678774	0.0775206	HBT 2-4	0.0745256	0.0303404		0.0627386	0.0516		0.086933	0.0318422
cond	0.0988231	-0.159346	-0.143205	0.207289	0	0.892678	0.785613	0.339462	0.670966	0.0541258	0.55989	0.678204	0.48914	0.298106	0.540363	1.00584	0.621081	0.504975	-0.804042	1.24579	-0.0765441	0.528485	0.832684	-0.510882	0.154919	0.581284	1.26437	0.445249	0.600294	0.510629	0.235933	-0.333659	-0.804042	0.275993	0.521978	-0.0316228	0.451664	1.06489	0.539444	cond	0.362483	0.0779836		0.394288	0.105335		0.329004	0.117911
cond	0.550214	-0.159343	0.204919	-0.15625	0	0.730876	-0.218749	-0.14987	0.438615	-0.108252	0.458214	-0.0826777	-0.116927	-0.132583	0.397747	-0.202524	0.53033	0.69282	-0.546652	0.979796	0.0765441	0.504859	0.654759	-0.344964	0.563915	0.92597	1.11672	0.72686	0.289799	0.315609	-0.211947	1.12065	-0.546652	0.251946	0.524776	0.275681	0.912688	-0.262679	0.780385	cond	0.276529	0.0741872		0.155485	0.091579		0.403943	0.113014
cond	0.53033	-0.128846	-0.197642	0.0937499	0.0541263	0.471864	0.246063	-0.103645	0.227504	0.143208	-0.179518	0.0883855	0.0441942	0.339462	0.162379	-0.314059	0.694566	0.402492	0.727528	0.0707107	-0.112674	0.469791	0.29481	0.144914	1.14061	0.745428	-0.165361	0.270634	-0.211947	0.406251	0.214239	0.758737	0.727528	0.377595	0.0624998	-0.114018	0.230217	-0.240832	0.810555	cond	0.235432	0.0557187		0.168643	0.06503		0.305736	0.0906582
cond	-0.153092	-0.098819	0.327753	-0.103644	0.0826796	0.659961	0.171163	-0.0826797	0.373695	0.0625012	0.485129	-0.121029	-0.116927	0.526634	-0.125002	-0.360393	0.211947	-0.3	-0.339462	-0.502991	-0.162379	-0.323252	0.220968	-0.34641	0.173205	-0.405046	-0.428478	-0.317158	0.50679	-0.218751	-0.220971	-0.323252	-0.339462	-0.116927	0.320217	0.347851	-0.325576	-0.298329	-0.164317	cond	-0.0467655	0.0498866		0.0298711	0.0715481		-0.127436	0.066267
cond	-0.195157	-0.112671	-0.093747	0	0	-0.195156	-0.532169	-0.125	0.728199	-0.108251	-0.132581	0.321738	-0.112673	0.534914	-0.146575	0.143204	0.176776	-0.279285	1.20464	0.340588	-0.153094	-0.153092	0.062482	-0.197484	-0.489898	-0.377595	-0.387802	0.270623	-0.251947	-0.207288	-0.146576	-0.214238	1.20464	-0.116927	-0.136215	-0.234521	-0.236643	-0.238747	-0.256905	cond	-0.0216519	0.0617214		0.0708399	0.0885027		-0.119012	0.0823289
P COND	0.550214	-0.098819	0.327753	0.207289	0.0826796	0.892678	0.785613	0.339462	0.728199	0.143208	0.55989	0.678204	0.48914	0.534914	0.540363	1.00584	0.694566	0.69282	1.20464	1.24579	0.0765441	0.528485	0.832684	0.144914	1.14061	0.92597	1.26437	0.72686	0.600294	0.510629	0.235933	1.12065	1.20464	0.377595	0.524776	0.347851	0.912688	1.06489	0.810555	P COND	0.639882	0.0579745		0.580223	0.0792193		0.702682	0.084642
early ext	0.0541249	0.0312506	-0.218751	0.0698774	0.08268	0.628893	0.804649	-0.0441941	0.143205	0.0698785	-0.359036	0.420426	-0.0624999	-0.231757	-0.132582	-0.146575	1.01791	-0.0894427	-0.570259	0.762889	0.268822	-0.345168	0.0442041	-0.480625	-0.118322	0.412213	-0.861503	-0.139764	-0.24804	0.298107	0	0.668782	-0.570259	0.25	0.369755	-0.134164	0.555878	-0.192354	0.386005	early ext	0.0613911	0.0654351		0.111534	0.092319		0.00860884	0.0937158
early ext	-0.112672	0	-0.149868	0	0.0883887	0.162379	0.309359	0.03125	-0.121031	-0.125	-0.108251	0.197641	0.0765465	1.48856	-0.103647	-0.093747	0.551985	0.0316228	-0.257695	-0.232379	0	-0.159345	-0.0937337	-0.232379	0.0316228	0.108251	0.5511	0.240029	-0.0441894	-0.0883887	-0.0937518	-0.227497	-0.257695	0.0937499	-0.0988211	0.234521	0.840238	-0.234521	1.19331	early ext	0.0870756	0.0607874		0.0816722	0.0855472		0.0927634	0.0887535
early ext	0	0	0.0312458	0.112673	0	0.490137	0.275992	0.0765465	0.698771	0.444145	0.376299	-0.044195	0	-0.453932	-0.0988211	0	-0.112673	0.0447214	-0.218749	1.23288	0	0.448522	0	-0.122474	0.0707107	-0.0826813	-0.179517	0.263325	0.0541304	-0.0826796	0.0765474	0.335124	-0.218749	0.0541268	-0.069877	-0.126491	0.144914	-0.234521	1.1068	early ext	0.110058	0.0539979		0.142752	0.0820115		0.0756425	0.0709472
early ext	-0.103645	0.076548	-0.116925	0.128847	0	-0.240035	0.202522	0.0698774	-0.098818	0.044195	-0.214236	-0.0988231	0	-0.478033	-0.0698774	-0.0826813	-0.0441905	0.0447214	-0.1875	-0.308221	0.0883861	0.375	-0.171172	-0.0632456	-0.122474	0.0312506	-0.146577	-0.184876	-0.108253	-0.103644	0.031249	-0.168288	-0.1875	-0.0937499	-0.0541265	-0.151658	-0.202485	-0.158114	1.05214	early ext	-0.0465234	0.0372441		-0.0738138	0.0356572		-0.0177968	0.0671472
early ext	-0.0988231	0.093747	0.251945	0.0826796	0	-0.0937491	-0.0765441	0.0826796	-0.0765448	0.563368	0.233853	0.08839	-0.0937499	-0.268823	-0.108253	0	-0.0937481	-0.0547723	0.159346	-0.173205	0.171164	0.371073	-0.176791	0.480625	0.0707107	-0.0988231	-0.0883889	-0.132582	-0.000316228	0	0.0698785	-0.0988281	0.159346	0	0.132582	-0.126491	-0.0447214	-0.181659	1.00896	early ext	0.0495778	0.0381436		0.0208898	0.0412731		0.0797757	0.0656747
AVG E EXT	-0.0522031	0.0403091	-0.0404706	0.0788155	0.0342137	0.189525	0.303196	0.0432319	0.109116	0.199317	-0.014274	0.112688	-0.0159407	0.0112035	-0.102636	-0.0646006	0.263856	-0.0046299	-0.214971	0.256393	0.105674	0.138016	-0.0794986	-0.0836198	-0.0135504	0.0740419	-0.144977	0.00922646	-0.0693337	0.00467879	0.0167846	0.101858	-0.214971	0.0608253	0.0559026	-0.0608566	0.258765	-0.200234	0.949444	AVG E EXT	0.0523158	0.0312642		0.0566069	0.0299216		0.0477987	0.0569089
late ext	-0.116929	-0.0883855	-0.132582	0.0441941	0	0.651021	-0.08839	0.0441943	0.65922	0.559017	0	-0.112674	0	0.678204	0.03125	-0.139756	0.0541265	0.0316228	0.284701	-0.308221	-0.179519	-0.195156	-0.103619	-0.240832	0.0632456	0.139753	0.409839	0	-0.121029	0	0.431884	-0.28812	0.284701	-0.0624999	-0.0937499	0.154919	0.696419	-0.170294	0.439318	late ext	0.0824583	0.0455076		0.102531	0.0665815		0.0613295	0.063246
late ext	0.272431	0.0765441	0.0312474	0.0765468	0.0883882	0.330719	0.3763	0.139754	0.401414	0.171164	-0.0883855	0.520103	0.0625002	-0.220971	-0.0441941	-0.132582	0	0	0.426194	0.151658	-0.0698763	0.601917	-0.132582	-0.173205	-0.130384	0	0.235933	-0.146584	-0.211948	0.0312501	0	-0.173989	0.426194	0.136216	0	0.0316228	0.0774597	0.0316228	-0.170294	late ext	0.0769791	0.0338894		0.131942	0.0448013		0.0191238	0.0488264
late ext	0.0441928	0.0541276	-0.076548	0.0698774	0.0441941	-0.162378	0.0698792	0	-0.0937518	0.584634	0	-0.192638	0	0.116929	0.0625002	-0.112675	0.0765465	0.126491	-0.320218	-0.344964	-0.0698785	-0.0625036	-0.200097	0.154919	0.184391	0	0.281251	-0.136202	0.320217	0	0	-0.146578	-0.320218	0.0937499	0.0625002	0.0707107	0.0707107	-0.144914	0.630079	late ext	0.0188292	0.0325285		-0.00269007	0.0432268		0.041481	0.0495314
late ext	0.0312506	0.0541276	0.139753	0.0826796	0	-0.044195	0.240034	0.03125	0.458215	0.0965814	0.0312506	-0.153093	0.0765465	-0.159346	0	-0.136215	-0.103644	0.0774597	-0.19764	0.458258	-0.0826813	-0.124998	-0.103619	0.260768	0.114018	0	-0.16536	-0.132593	-0.153092	0	0	0.414574	-0.19764	0.08268	0.0988216	-0.0707107	0.1	-0.104881	-0.212132	late ext	0.0181135	0.0274714		0.0491637	0.0397952		-0.0145709	0.0373486
late ext	-0.124998	-0.0541276	-0.093747	0.0988211	-0.03125	-0.121031	-0.0883895	0.03125	-0.124998	0.0916145	0.918027	0.076548	0	0.401414	0.0826796	0	0	0.114018	0.942694	-0.13784	0	0.34375	0.176777	0.281069	0.141421	0.076548	-0.136211	0.941656	-0.266999	0	0	-0.257696	0.942694	0.0883882	0.103644	0.1	-0.841353	-0.118322	0.0632456	late ext	0.0928025	0.0558777		0.0990341	0.0693325		0.0862428	0.090467
AVG L EXT	0.0211894	0.00845724	-0.0263753	0.0744238	0.0202665	0.130827	0.101887	0.0492897	0.26002	0.300602	0.172178	0.0276491	0.0278093	0.163246	0.0264471	-0.104245	0.0054057	0.0699182	0.227146	-0.036222	-0.080391	0.112602	-0.0726284	0.056544	0.0745383	0.0432603	0.12509	0.105255	-0.0865702	0.00625002	0.0863767	-0.0903614	0.227146	0.0677068	0.0342433	0.0573084	0.0206473	-0.101357	0.150043	AVG L EXT	0.0578365	0.0158137		0.075996	0.0233272		0.0387212	0.0209629
recall	0.840852	0.0937499	0.044195	-0.121031	0.0988211	-0.190085	0.470828	0.0988211	-0.149868	0.0312506	-0.550213	-0.0698749	-0.0765468	0.0441941	0.08839	0.261456	-0.116925	0.0894427	1.46175	0.54037	0.360392	0.538553	0.546652	-0.109545	-0.126491	1.4149	0.08268	0.582125	-0.0625012	-0.0312501	0.291481	0.668049	1.46175	0.103645	-0.0765468	1.10454	0.379473	0	-0.154919	recall	0.252886	0.0759685		0.144479	0.0953899		0.366999	0.116136
recall	-0.116927	0.0883882	-0.08839	0.0441928	0	0.25	0.529409	0.139754	-0.12885	0.227503	1.0542	0	0	0	-0.103644	-0.0883887	-0.0988211	0.144914	-0.246062	0.0707107	0.21875	-0.184877	0.327753	-0.161245	-0.225832	-0.192638	0.0988211	1.37713	-0.240033	0.0937504	0.149869	-0.124998	-0.246062	-0.0624999	0.0312501	-0.910494	-0.122474	0.0316228	0.148324	recall	0.043182	0.0572781		0.0838992	0.0638116		0.000321787	0.0974339
recall	0	-0.0988211	-0.0698749	-0.0541268	0.0541268	0.553751	0.433013	-0.0625002	-0.136218	0.0312506	-0.16238	0.0541276	0	0.0541265	0	-0.125	0	0.0316228	-0.455007	0.0774597	0.266999	-0.146574	0	0.214476	0.161245	0.103646	0	-0.359039	-0.136216	0.0937504	0	0.895955	-0.455007	0	0.125	-0.939149	0.0447214	0.0948683	0.109545	recall	0.00512235	0.045448		0.00627749	0.0458597		0.00390641	0.0813244
recall	-0.125	-0.069877	-0.0312506	0	0.0312501	0.357673	-0.321739	0.0625002	0.697372	-0.0988211	-0.209632	-0.112673	0	0.0937499	0	-0.0988211	0	0.0948683	0.0883895	0.0547723	-0.128847	0.116925	0.108251	0.130384	0.0894427	0.398974	0.0883882	-0.0937657	-0.326257	0.044194	-0.103647	-0.284701	0.0883895	0	0	-0.848528	-0.144914	0.118322	-0.109545	recall	-0.011389	0.0372977		0.0206381	0.0470273		-0.0451018	0.0587176
recall	-0.116925	0.0441943	0	-0.0624999	0.108253	-0.08839	0.381455	0.0312501	-0.182218	-0.0765468	0.898132	0.0441943	0.0765465	0.136215	0.03125	0.293151	0	0.083666	0.108251	0.154919	0.209632	-0.0937507	0.0698785	0.126491	0.083666	-0.0826813	0.0826796	1.11541	0.369755	0.0765468	0.197644	-0.282978	0.108251	0	-0.0312501	-0.790569	0	0	-0.0948683	recall	0.0750962	0.0465703		0.0932449	0.0516404		0.0559923	0.0799721
AVG RECALL	0.0963999	0.0115269	-0.0290641	-0.038693	0.0584902	0.17659	0.298593	0.0539651	0.0200438	0.0229273	0.206021	-0.0168453	-7.83836e-08	0.0656572	0.00319912	0.0484795	-0.0431492	0.0889027	0.191465	0.179646	0.185385	0.0460555	0.210507	0.0401123	-0.00359381	0.328441	0.0705138	0.524372	-0.0790504	0.0553983	0.107069	0.174265	0.191465	0.00822898	0.00969068	-0.476841	0.0313613	0.0489625	-0.0202927	AVG RECALL	0.0729796	0.0239366		0.0697077	0.0211687		0.0764236	0.0445381
RECALL 1-2	0.361962	0.0910691	-0.0220975	-0.0384191	0.0494105	0.0299576	0.500118	0.119288	-0.139359	0.129377	0.251991	-0.0349374	-0.0382734	0.0220971	-0.00762717	0.0865338	-0.107873	0.117178	0.607845	0.30554	0.289571	0.176838	0.437203	-0.135395	-0.176161	0.611133	0.0907505	0.979627	-0.151267	0.0312501	0.220675	0.271525	0.607845	0.0205725	-0.0226484	0.0970209	0.128499	0.0158114	-0.00329768	RECALL 1-2	0.148034	0.0401817		0.114189	0.04433		0.183661	0.0683773
renewal	0.617929	0.116927	0.0441928	0.240036	0.0988211	0.666586	0.15625	-0.0883882	-0.031249	0	0.851812	0.352169	0.069877	-0.498043	0.240034	0.547545	0.0937504	0.13784	1.23586	-0.0547723	0.339462	-0.149871	-0.20729	-0.328634	0.0774597	0.863202	0.246063	1.02412	0.143205	-0.116927	0.195157	-0.364434	1.23586	0.136216	0.35078	0.612372	0.675278	-0.246982	0.371484	renewal	0.247531	0.0668557		0.239859	0.0859901		0.255606	0.105573
renewal	0.38906	0	0.031249	-0.0988211	0.0883887	-0.242062	-0.333659	0.0541268	-0.0988231	-0.0826797	-0.0698778	-0.103643	0.159344	0.16238	0	0.233854	-0.139754	0.173205	0.000632456	-0.0447214	-0.197644	-0.195157	-0.202534	0.550454	-0.214476	-0.282981	-0.149869	-0.459284	0.318688	0	-0.259582	1.21474	0.000632456	0.197642	-0.197642	-0.170294	0.478539	-0.184391	-0.223607	renewal	0.00260081	0.0477427		0.00390994	0.0374402		0.00122278	0.0912114
renewal	-0.128846	0	0.139753	0.0988211	0	-0.146575	-0.0988216	-0.103644	-0.263317	-0.0937499	-0.16536	-0.116929	-0.0937499	-0.108253	-0.103646	0.585469	-0.121031	0.192354	0.0988195	-0.0632456	-0.195155	-0.456079	-0.15625	0.176068	0.126491	-0.139756	0.143206	0.333662	-0.159342	-0.0624999	-0.103645	-0.581284	0.0988195	0.0765465	-0.0541249	0.161245	0.453872	0.141421	-0.246982	renewal	-0.0239933	0.0348738		-0.0245975	0.0408582		-0.0233572	0.0584396
renewal	-0.112672	0.0541268	-0.0698756	0.0988211	0.0937499	-0.211948	-0.265165	0.0541265	-0.125	-0.108253	-0.146575	-0.124998	-0.0988211	0.0826796	-0.108254	-0.168288	0.0988211	0.0894427	-0.225348	0.36606	-0.0883855	-0.173993	-0.108255	0.849706	0.0447214	-0.108251	0.51444	-0.326261	0.703646	0.0624999	-0.0625012	-0.298106	-0.225348	0.0765468	0	0.324037	0.412311	-0.109545	0.710634	renewal	0.0351417	0.0452147		-0.0413685	0.0342836		0.115679	0.0827666
renewal	-0.112674	0.139754	0.0698785	-0.0988211	0	-0.179517	0.227504	-0.0765468	-0.281249	0.0765465	1.1809	0.076548	0	0.0441941	0	-0.294812	0.0541265	0.141421	0.65996	0.662571	0.31406	0.394048	0.397748	0.41672	0.225832	-0.03125	0	-0.031225	-0.139754	0	-0.112671	0.202522	0.65996	0.0541268	0.307777	0.0632456	0.43589	0	-0.154919	renewal	0.13569	0.0475693		0.114489	0.0785771		0.158006	0.0537704
AVG RENEWAL	0.130559	0.0621616	0.0430396	0.0480071	0.0561919	-0.0227033	-0.0627783	-0.0320652	-0.159928	-0.0416272	0.330181	0.0166293	0.00733008	-0.0634084	0.0056268	0.180754	-0.00281736	0.146853	0.353984	0.173178	0.0344675	-0.116211	-0.0553162	0.332863	0.0520056	0.0601929	0.150768	0.108203	0.173289	-0.0233854	-0.0686484	0.034687	0.353984	0.108216	0.0813581	0.198121	0.491178	-0.0798992	0.0913218	AVG RENEWAL	0.0793939	0.0229828		0.0584584	0.0288195		0.101431	0.0362414
RENEWAL 1-2	0.503494	0.0584635	0.0377209	0.0706073	0.0936049	0.212262	-0.0887045	-0.0171307	-0.065036	-0.0413398	0.390967	0.124263	0.114611	-0.167831	0.120017	0.390699	-0.0230019	0.155523	0.618245	-0.0497468	0.0709091	-0.172514	-0.204912	0.11091	-0.0685082	0.290111	0.0480968	0.282419	0.230947	-0.0584635	-0.0322123	0.425151	0.618245	0.166929	0.0765694	0.221039	0.576909	-0.215686	0.0739384	RENEWAL 1-2	0.125066	0.0353838		0.121884	0.0464589		0.128415	0.0550084
reinstate	0	0	0	0	0	0	0	0	0	0	0	0	0	0	0	0.921212	0.293151	0.0447214	-0.220971	0.359166	0	0	0	0	0	0	0	0	0	0	0	0	-0.220971	0	0.419263	-0.178885	0.325576	-0.141421	-0.141421	reinstate	0.037421	0.0314129		0.069864	0.0517275		0.00327053	0.034302
reinstate	0	0	0	0	0	0	0	0	0	0	0	0	0	0	0	0.450694	0.420426	-0.0447214	0.0883883	0.238747	0	0	0	0	0	0	0	0	0	0	0	0	0.0883883	0.0698774	0.0541276	0.0774597	0.374166	-0.083666	-0.204939	reinstate	0.0392038	0.0200771		0.0576767	0.0316296		0.0197586	0.0243757
reinstate	0	0	0	0	0	0	0	0	0	0	0	0	0	0	0	-0.22317	0.197644	0.0774597	-0.153093	0.266458	0	0	0	0	0	0	0	0	0	0	0	0	-0.153093	0.0698773	0	0.173205	0.282843	0.0774597	-0.13784	reinstate	0.01225	0.0152967		0.00826494	0.0222391		0.0164448	0.0215063
reinstate	0	0	0	0	0	0	0	0	0	0	0	0	0	0	0	0.524777	-0.233853	0.0447214	0.192639	-0.0447214	0	0	0	0	0	0	0	0	0	0	0	0	0.192639	0.0624999	0.333658	0.109545	-0.0447214	0.122474	-0.104881	reinstate	0.0296097	0.0188992		0.0241781	0.0307578		0.035327	0.0222053
reinstate	0	0	0	0	0	0	0	0	0	0	0	0	0	0	0	-0.293151	0.0312506	0.178885	-0.499023	-0.126491	0	0	0	0	0	0	0	0	0	0	0	0	-0.499023	0.0698774	0	0.122474	-0.0894427	-0.0774597	0.154919	reinstate	-0.026338	0.0211637		-0.0354265	0.0307296		-0.0167713	0.0296945
CS+ minus CS-	CS+ CS-	CS+ CS-	CS+ CS-	CS+ CS-	CS+ CS-	CS+ CS-	CS+ CS-	CS+ CS-	CS+ CS-	CS+ CS-	CS+ CS-	CS+ CS-	CS+ CS-	CS+ CS-	CS+ CS-	CS+ CS-	CS+ CS-	CS+ CS-	CS+ CS-	CS+ CS-	CS+ CS-	CS+ CS-	CS+ CS-	CS+ CS-	CS+ CS-	CS+ CS-	CS+ CS-	CS+ CS-	CS+ CS-	CS+ CS-	CS+ CS-	CS+ CS-	CS+ CS-	CS+ CS-	CS+ CS-	CS+ CS-	CS+ CS-	CS+ CS-	CS+ CS-	CS+ minus CS-
hbt	0.272054	-0.21237	-0.0478294	-0.193881	-0.0675711	-0.40131	0.0845158	0.161121	1.26068	0.142742	-0.69596	0.289316	-0.200098	0.5648	0.08839	0.836249	-0.499455	0.275163	-0.329898	0.344794	-0.0494312	-0.186825	0.361357	-0.391182	-0.259743	-0.0224204	-0.0123139	-0.428189	-0.137877	-0.0267392	-0.103694	-0.0927102	-0.329898	0.0255448	-0.257694	0.470814	-0.651067	-0.0685915	0.629213	hbt	0.00358987	0.0635625		0.0835726	0.102788		-0.0806025	0.070713
hbt	-0.0799652	-0.0443817	-0.628663	-0.251769	-0.0337611	-1.19813	0.187534	-0.163627	-0.0846563	0.0698785	0.15833	-0.128847	-0.205806	0.70475	0.0470537	-0.147241	-0.117035	-0.115289	-0.385659	-0.0668185	-0.216508	-0.364902	-0.616084	0.259197	-0.34864	-0.062498	-0.0301997	-0.194834	-0.0542717	-0.235036	-0.104114	-2.10097	-0.385659	-0.0541265	0.105676	0.203096	-0.0163665	-0.719288	-0.235779	hbt	-0.196292	0.0702376		-0.124205	0.0803586		-0.272174	0.116529
hbt	-0.0130447	-0.219851	-0.436059	0.0624999	0.0544272	-1.25735	-0.156834	0.161121	0.413946	-0.136809	1.45079	0.108255	-0.116627	0.228644	-0.028946	0.458145	0.895277	-0.175592	-0.0494181	-0.731775	0.0145031	-0.201484	-0.406356	-0.150005	-0.0218329	0.0988226	-0.0248693	0.545608	-2.90046e-15	-0.0624999	0.011583	-0.161867	-0.0494181	-0.103644	-0.0698774	-0.126491	0.00367641	-0.0167948	-0.00774752	hbt	-0.00558709	0.0658738		0.0255399	0.12373		-0.0383524	0.0409571
hbt	-0.0335333	0	0.639304	0.03125	0.0937499	0.192859	0.269987	-0.296105	0.0862607	-0.103646	-0.0222751	-0.0541265	0.0255734	0.171163	-0.0988211	0.076838	0.346529	-0.114018	0.169692	-0.0112688	-0.150891	0.7229	-0.0199055	0.042821	0.282754	0.130074	-0.539459	0.201977	-0.51211	-0.0937499	-0.326488	7.92117e-07	0.169692	-0.146575	-0.170297	0.0756118	-0.563681	0.0408409	0.0204204	hbt	0.0136756	0.0418695		0.0684706	0.0445101		-0.0440034	0.070957
cond	-0.130074	0.0655985	0.439664	-0.0675349	-0.0937504	-0.110803	-0.281722	-0.438283	0.0278053	-0.124004	0.538759	-0.430164	0.0475961	-0.298106	-0.184057	-1.32453	-0.162867	0.0526985	0.296289	-0.021048	0.180188	0.318153	-0.345548	0.238852	-0.378526	0.394496	0.392763	0.741839	0.287448	-0.20127	0.154379	1.32286	0.296289	-0.129417	0.0111069	0.158114	0.302657	0.150836	0.537124	cond	0.0572772	0.0668105		-0.109927	0.0851981		0.233281	0.0890019
cond	0.314119	0.0304974	-0.333764	0.452714	0.0937499	0.531563	1.19653	0.697414	0.392306	-0.0205941	0.600142	0.687832	0.411739	0.399583	0.142616	1.18727	0.441942	0.356942	1.97632	-0.143136	0.0700308	0.104316	-0.0407954	1.30152	1.0417	0.69993	0.227754	-0.0529925	0.00335413	0.334661	0.693035	0.912042	1.97632	0.117809	-0.135717	0.368524	-0.235193	1.22652	0.0270806	cond	0.462966	0.0887064		0.470789	0.116848		0.454732	0.137551
cond	-0.188004	0.0461649	0.322641	-0.202003	-0.00993222	0.131674	0.0245688	0.476031	-0.110577	0.0130403	1.2388	-0.20531	-0.176777	0.24014	-0.32476	-0.232592	0.0670627	0.892498	-0.696283	1.32141	0.651227	-0.00104087	-0.00670249	1.35975	-1.49698	0.0676721	0.591553	0.943298	1.24462	-0.270035	-0.03472	0.458009	-0.696283	0.118483	0.268219	0.571183	0.375588	-0.0256264	-1.02964	cond	0.146573	0.0977101		0.131389	0.114149		0.162556	0.163909
cond	1.06096	0.0222749	-0.206721	0.0723943	-0.00613317	0.398394	0.625559	0.00613316	0.242651	0.0624976	0.130424	0.0326389	0.018106	-0.95625	0.093755	0.110393	0.49654	1.44978	1.07566	0.313254	0.0191744	0.944334	0.103782	1.03489	-0.494141	1.78713	0.896184	1.15743	0.38862	0.462822	0.127219	1.15534	1.07566	0.324216	0.110534	0.429967	0.854727	0.103393	0.488354	cond	0.410563	0.0880146		0.252116	0.115544		0.577349	0.125384
cond	-0.0213495	0.0138532	-0.0231799	-0.0441943	0	0.894624	1.22814	0.0423205	-0.559913	0.152446	-0.130736	-0.461492	-0.019909	-0.776975	0.254829	-0.0443805	0.409526	-0.0289359	-1.52638	-0.498702	-0.0031557	0.75582	0.373903	-0.104178	0.208829	1.19965	0.00252626	0.429544	0.604115	0.685321	-0.0302013	0.614436	-1.52638	0.013282	0.395798	-0.287973	0.932344	-0.147258	0.0140055	cond	0.0766671	0.094134		-0.0570206	0.128078		0.217391	0.134263
early ext	-0.108252	-0.0312506	0.0977177	0.0238725	0.00570858	0.269782	-0.155131	0.0441941	0.492639	-0.124005	1.00251	-0.420426	0.125	0.0991737	0.062704	0.0215753	-0.241672	0.152688	1.20302	-0.94728	-0.268822	1.24547	0.247273	1.80953	-0.0333359	0.0286208	2.54204	0.838534	1.05874	-0.39693	-0.0765448	0.321406	1.20302	-0.28125	0	0.3291	0.258984	-0.13628	0.446461	early ext	0.274579	0.10555		0.0786286	0.10123		0.480843	0.179671
early ext	-0.0235454	0.0312506	0.407563	0	0.00536167	-0.476437	0.179782	0.0386274	0.203712	-0.106756	-0.0448418	-0.16639	-0.00666906	-0.0934681	-0.00460412	0.02387	0.00703149	-0.136504	-0.170783	0.473211	0.0625012	0.963994	-0.0232022	-0.052226	3.51108e-15	0.101381	-1.09864	0.0965433	0.303771	0.270605	0.0937518	1.1503	-0.170783	0.0802427	-0.026179	-0.404815	0.0784567	0	-1.34823	early ext	0.00558652	0.0661023		0.0070205	0.0456309		0.00407706	0.128922
early ext	-0.132581	0	-0.193627	-0.0242851	0.0937504	-1.22567	0.202041	-0.0323521	-0.78716	-0.606524	0.188799	-0.0684806	0.0698774	0.170952	0.0988211	-0.0541276	-0.0584908	-0.128387	-0.0233122	-0.604393	0	0.414114	0.223175	-0.105561	-0.180255	-0.0161382	-0.0392326	0.417757	0.484421	0.159226	-0.00666891	-0.537645	-0.0233122	0.0285533	0.069877	0.00401662	-0.381557	0.500979	-0.221924	early ext	-0.0596238	0.0543193		-0.155758	0.0824581		0.0415697	0.0642004
early ext	0.00482351	-0.153096	0.0231724	-0.0404586	0.139754	0.0968282	-0.382039	-0.0698774	0.0446904	-2.26276e-06	-0.0132677	0.0988231	-0.0826797	1.47608	0.694877	0.15256	-0.0883927	-0.158739	0.0748265	0.466335	0.141254	0.201221	0.0542622	-0.0142141	-0.0387707	-0.0624996	0.00682071	0.927678	0.504771	0.157771	-0.031249	0.032079	0.0748265	0.293848	0.213471	0.120035	0.0929401	-0.108344	-0.686081	early ext	0.10677	0.0555606		0.114211	0.0874234		0.0989378	0.0698441
early ext	0.00507234	-0.093747	-0.417305	-0.0826796	0.0441941	-0.0561205	0.318604	0.00570861	0.425931	-0.716461	-0.310401	0	0.125	0.0813226	0.0198649	0.0541276	0.0495542	0.0994936	0.128765	0.89084	-0.171164	0.706485	0.0830305	-0.699714	0.018732	0.161324	0.132579	0.0700921	0.368749	0.0541264	-0.114071	-0.0221884	0.128765	-0.0541268	-0.132582	0.126491	0.325791	0.00845394	-0.408127	early ext	0.0296003	0.0482731		0.0285882	0.0710683		0.0306656	0.0669771
late ext	0.0231772	0.0883855	-0.0139928	0.0441946	0.0988211	-1.2861	0.24464	0	-0.530373	-0.80508	0.031249	0.880051	0	0.266558	-0.160097	0.256684	-0.1668	0.0732581	-0.667434	1.21872	0.514638	1.22499	0.180183	1.39582	-3.51108e-15	-1.58207e-15	0.809711	0.462464	0.832266	-0.0312501	-0.463133	0.8558	-0.667434	0.202254	-0.00989456	-0.209692	-0.529087	-0.238362	-0.0443493	late ext	0.0995072	0.0911199		-0.0202069	0.120933		0.225522	0.134198
late ext	-0.303677	-0.0140429	-0.107795	0.0118418	-0.0883882	-0.49006	-0.508882	-0.0955601	-0.0721752	0.272983	0.0883855	-0.582601	0.0140462	0.752222	0.0441941	0.209127	0	0.0316228	-0.747931	-0.527157	0.0698763	0.558548	0.240818	-0.0292795	0.0856627	0.139753	1.10673	0.635723	0.699087	0.012944	0.0541276	0.990687	-0.747931	-0.0596693	0.03125	-0.102333	-0.0458369	-0.210508	-0.101736	late ext	0.0311298	0.0667111		-0.105692	0.0773544		0.175153	0.101928
late ext	0.178976	0.00837357	-0.091738	-0.173522	0.0546269	-0.293698	-0.219749	0.0441943	0.270526	0.121091	-0.136215	0.0988913	0.0625002	0.288118	-0.150888	-0.121178	-0.0765465	-0.0428251	-0.389646	0.638221	0.124006	0.492121	0.0377306	-0.380751	-0.152768	0.204921	0.673793	-0.0460066	0.327042	0	0.132581	0.543095	-0.389646	-0.0624998	-0.00837372	-0.154377	-0.102333	-0.0959181	-0.164247	late ext	0.0268688	0.0415662		0.00347561	0.0517399		0.0514932	0.066684
late ext	-0.101129	-0.0541276	-0.260786	-0.0826796	0	-0.0684762	-0.100281	-0.03125	-0.611308	0.198231	-0.156249	0.20722	-0.0765465	0.643469	-0.0937499	0.275968	0.103644	-0.0458369	-0.0503984	0.497776	4.23323e-06	-0.269049	0.0594494	-0.425085	-0.0592453	0.0826813	0.00910981	0.632588	0.77023	0.0826796	0	-0.53151	-0.0503984	-0.0514299	-0.0988216	0.0707107	-0.163246	0.0341702	1.047	late ext	0.0341879	0.0519543		0.00967454	0.0596089		0.0599914	0.0876163
late ext	0.0366084	-0.0224165	0.347623	-0.0161414	0.03125	0.663198	0.150891	-0.03125	0.656248	-0.00519556	0.0507231	-0.18019	0	-0.626761	0.0110703	-0.0883867	-0.0624999	-0.00913666	-1.2274	0.028296	0.08839	0.222211	-0.270548	0.736771	-0.296341	-0.076548	-0.0261705	-1.03541	-0.168263	0.15625	0.108254	2.034	-1.2274	-0.0883882	0.093998	-0.154772	0.786581	0.818322	-0.189737	late ext	0.0312242	0.0893823		-0.0146732	0.0882726		0.0795373	0.160341
recall	-0.337931	-0.0624993	-0.165224	-0.0151858	-0.130071	-0.159301	-0.0515668	-0.0446945	-0.196712	0.214812	0.17004	0.235234	0.223122	0.330806	-0.119641	-0.522912	0.718031	-0.184311	-0.401552	-0.862861	0.137651	0.280531	0.159763	-0.0801921	0.564669	-0.82528	-0.0061332	0.361085	0.68122	0.130072	-0.214935	-1.26344	-0.401552	0.189506	0.238928	-0.791487	-0.261152	0.0316228	0.656915	recall	-0.0455032	0.0684711		-0.0681208	0.0755879		-0.0216952	0.117924
recall	0.00425302	-0.0883882	-1.249e-15	-0.143016	0.0937499	-0.375	-0.0333305	-0.0570744	0.564111	-0.386848	-0.866695	-0.0937518	0.0624999	0	0.0495179	-0.0513675	0.0104324	-0.144914	-0.125011	-0.235027	-0.392742	1.06099	0.275785	0.312903	0.225832	0.98936	-0.0222746	-0.0826108	0.58942	0.0050712	-0.278716	0.00807107	-0.125011	0.0624999	-0.107797	1.70233	0.263896	0.0130986	-0.312641	recall	0.0608103	0.0705652		-0.090793	0.0595154		0.220393	0.121996
recall	-0.0826813	0.0222746	0.0386259	-0.0628005	-0.0541268	-0.597946	0.269243	0.106694	1.14448	-0.143925	0.3673	-0.182973	-0.0826796	-0.142515	0.08268	0.00807532	-0.103644	-0.141167	0.165207	-0.122181	-0.21287	1.10366	0.195155	-0.0920016	-0.0905345	0.825484	0	0.508899	-0.023128	-0.0110703	0.0698785	-1.04583	0.165207	-0.0624999	-0.194877	1.42081	0.0259893	-0.00542561	-0.28843	recall	0.0711889	0.0706389		0.0243972	0.0734685		0.120443	0.123946
recall	-3.55271e-15	-0.0289445	-0.0625007	-0.0541276	0.0675709	-0.12174	0.692811	0.0363213	-0.87415	0.1815	0.449668	0.0427971	0	-0.147876	0.0883882	-0.0337614	-0.0988216	0	1.14549	0.0288937	0.00781621	0.477647	-0.108251	0.532941	-0.234356	0.0759849	-0.0883882	-0.180455	0.75015	0.0323528	0.134897	0.0998245	1.14549	0	0.0826796	0.241074	0.0612478	-0.00877708	-0.0169466	recall	0.110678	0.0579886		0.065576	0.0854869		0.158154	0.0787871
recall	-0.00410416	0.0546272	0	0.09375	-0.0383758	0.238259	0.218024	0.0937501	0.986867	0.212761	-1.048	6.78815e-07	-0.0765465	-0.0424655	-0.0625001	-0.381539	0	0.016334	-0.348285	-0.154919	-0.110809	0.445921	-0.186803	-0.197202	0.0679915	0.770891	-0.0384853	-1.1981	0.0424604	0.0172035	-0.0578903	0.0178142	-0.348285	-0.0826796	0.148177	-0.20893	-0.0774597	0.1	-0.0783368	recall	-0.0312021	0.0583798		-0.0121183	0.0818151		-0.0512904	0.0853679
renewal	0.414267	-0.0181059	0.143307	0.0724642	-0.0988211	0.876417	0.772354	0.349844	0.683768	-0.0698774	0.304016	0.690851	0.242623	0.885844	-0.12311	1.39046	0.802749	0.0382277	-0.17198	0.779341	0.427277	0.597303	0.060695	0.728634	3.46945e-16	0.716083	0.498055	0.806871	0.669895	0.358988	-0.0297978	1.98823	-0.17198	0.225529	0.485413	0.12043	0.047218	0.999311	1.19249	renewal	0.453469	0.0760118		0.398232	0.0978695		0.511613	0.11844
renewal	-0.51406	-0.0541265	0.045299	0.0988211	-0.0441946	0.851237	1.25752	-0.0541268	0.219854	0.14518	0.67017	-0.0132821	-0.247733	-0.261201	0.0541276	-0.0489755	0.0361097	-0.046714	0.770553	0.270553	0.30129	1.21114	0.0856096	-0.358101	0.109595	0.150396	0.467022	0.765464	-0.116164	0.0988211	0.205454	0.419551	0.770553	-0.0578879	0.505418	0.170294	-0.00631069	-0.010545	0.984527	renewal	0.226439	0.0664228		0.15675	0.0949031		0.299796	0.092349
renewal	-0.00373452	0	-0.139753	0.0779557	0.0937499	0.505611	0.598822	0.134894	0.159676	0.0238728	-0.322781	-0.00409988	0.456842	0.17813	0.00989903	-0.585022	0.246031	-0.114894	0.392312	0.221359	0.0915124	1.44676	0.00638019	0.0584526	-0.256875	0.0856286	-0.28296	0.205799	0.748966	0.03125	0.14784	2.12334	0.392312	-0.0765465	-0.0669041	-0.0129212	-0.0179823	-0.299535	0.0572451	renewal	0.161811	0.0747743		0.0964435	0.0622073		0.230619	0.139341
renewal	0.245255	0.0446943	0.146424	-0.197643	-0.0053617	0.123558	0.483914	0.0285531	0.00396695	0.108253	0.360814	0.169193	0.0988211	-0.11393	0.17813	0.285215	-0.181501	0.00542561	0.0252503	-0.256516	-0.0285392	-0.0874642	0.0198692	-0.491935	-0.0447214	0.108251	-0.661016	0.152261	-0.028329	-0.09375	0.242018	0.00830559	0.0252503	0.0444841	0.0826813	-0.162792	-0.0237234	0.0146762	-0.22897	renewal	0.0102327	0.033435		0.0776258	0.0416185		-0.0607075	0.0487286
renewal	0.259249	-0.139754	0	0.0363211	0	-0.00798247	0.753268	0.175368	0.237054	-0.0765465	-1.84382	-0.076548	-0.0988211	0.0256829	-0.0988211	0.803525	-0.0541265	-0.0707107	-0.763602	-0.517657	-0.396741	-0.617216	-0.474291	-0.294245	-0.225832	0.0754441	-0.125	-0.142755	0.479216	0	0.511645	-0.423492	-0.763602	0.0495176	-0.0558323	0.123837	0.0416036	0	-0.0124127	renewal	-0.0950788	0.0713536		-0.0728958	0.121096		-0.118429	0.0755633
reinstate	0	0	0	0	0	0	0	0	0	0	0	0	0	0	0	-0.197722	0.282223	0.136938	-0.019065	0.0332626	0	0	0	0	0	0	0	0	0	0	0	0	-0.019065	0.0441943	-0.507654	-0.00550545	0.157124	-0.0730547	1.23367	reinstate	0.0273165	0.0360113		0.0117818	0.0189313		0.0436688	0.072058
reinstate	0	0	0	0	0	0	0	0	0	0	0	0	0	0	0	0.223901	0.0697115	-0.0259893	-0.259552	-0.183974	0	0	0	0	0	0	0	0	0	0	0	0	-0.259552	-0.0256833	0.102122	-0.250665	-0.198098	-0.0775792	-0.02744	reinstate	-0.0234051	0.014759		-0.00879519	0.0202181		-0.038784	0.021543
reinstate	0	0	0	0	0	0	0	0	0	0	0	0	0	0	0	-0.139922	-0.400167	3.46945e-16	0.34318	-0.414782	0	0	0	0	0	0	0	0	0	0	0	0	0.34318	-0.00737708	0.146575	-0.268073	-0.387724	-0.122181	-0.0621595	reinstate	-0.0248577	0.0236045		-0.0305846	0.0344437		-0.0188295	0.0330497
reinstate	0	0	0	0	0	0	0	0	0	0	0	0	0	0	0	-0.395932	0.896766	0.0389446	-0.374855	0.440954	0	0	0	0	0	0	0	0	0	0	0	0	-0.374855	-0.0183058	0.00866912	0.00447303	0.502979	0.259625	-0.0400329	reinstate	0.0243187	0.0342384		0.0302939	0.058017		0.0180291	0.0365455
reinstate	0	0	0	0	0	0	0	0	0	0	0	0	0	0	0	0.0721813	-0.190595	-0.11564	0.499471	0.50332	0	0	0	0	0	0	0	0	0	0	0	0	0.499471	-0.0698774	-0.108251	0.130508	0	-0.0408619	0.0500197	reinstate	0.0315319	0.0233238		0.0384369	0.0372814		0.0242636	0.0284127

## Sheet: STATISTICA BOS
ID	Sex	Sex code	Ethnic	Ethnic code	HBT 1	HBT2	HBT3	HBT4	COND1	COND2	COND3	COND4	COND5	EEXT1	EEXT2	EEXT3	EEXT4	EEXT5	LEXT1	LEXT2	LEXT3	LEXT4	LEXT5	MEM1	MEM2	MEM3	MEM4	MEM5	REN1	REN2	REN3	REN4	REN5
SD001_p3	F	2	BOS	2	0.128847	-0.192639	-0.156249	-0.16238	-0.0312506	0.864332	0.342327	0.907865	-0.216506	-0.0541267	-0.136217	-0.132581	-0.0988216	-0.0937507	-0.0937518	-0.0312458	0.223169	-0.0698785	-0.08839	0.502921	-0.112674	-0.0826813	-0.125	-0.121029	1.0322	-0.125	-0.13258	0.132582	0.146575
SD003_p2	F	2	BOS	2	-0.149869	-0.143205	-0.121033	0	-0.093747	-0.128846	-0.0826807	-0.0765441	-0.098818	0	0.0312506	0	-0.076548	0	0	0.0625012	0.0625012	0	-0.0765441	0.0312506	0	-0.0765465	-0.0988216	0.0988216	0.0988211	-0.0541265	0	0.0988211	0
SD008_p4	F	2	BOS	2	-0.136216	-0.0937513	0.168287	0.444146	0.296459	-0.128845	0.124998	0.121031	-0.116927	-0.121033	0.257695	-0.162381	-0.0937523	-0.16536	-0.146575	-0.076548	-0.168286	-0.121033	0.253876	-0.121029	-0.08839	-0.031249	-0.0937513	0	0.187499	0.076548	0	0.076548	0.0698785
SD011_p3	F	2	BOS	2	-0.139754	-0.0541268	0.0624999	0	0.139754	0.296463	-0.108253	-0.0312501	-0.0441943	0.0937499	0	0.0883882	0.0883887	0	0.0883887	0.0883887	-0.103644	0	0.0826796	-0.136217	-0.0988231	-0.116927	-0.0541276	0.0312501	0.3125	0	0.176777	-0.0988216	-0.0624999
SD023_p3	F	2	BOS	2	0.03125	0.0988216	0.116927	0.0937499	-0.0937504	0.0937499	0.0441941	0.0765465	0	0.0883886	0.0937504	0.0937504	0.139754	0.0441941	0.0988211	0	0.0988211	0	0	-0.03125	0.0937499	0	0.0988211	0.0698773	0	0.0441941	0.0937499	0.0883882	0
SD034	F	2	BOS	2	0.359035	-0.459279	-0.139755	0.764827	0.781875	1.26244	0.603537	1.05835	0.699468	0.898675	-0.314058	-0.735537	-0.143207	-0.14987	-0.635075	-0.159342	-0.456077	-0.112671	0.542168	-0.349386	-0.125	-0.044195	0.235933	0.149869	1.543	0.609175	0.359036	-0.08839	-0.1875
SD043_p1	F	2	BOS	2	0.296464	0.380173	0.214238	0.171164	0.503891	0.977781	0.270632	0.796722	0.695971	0.649519	0.48914	0.478033	-0.179517	0.24206	0.15625	-0.132582	-0.14987	0.139753	0.0625012	0.419261	0.496078	0.702256	0.371072	0.599479	0.928603	0.923859	0.5	0.21875	0.980772
SD048_p2	F	2	BOS	2	0.0441941	-0.0937499	0.0441943	0	-0.0988211	0.547544	0.372387	-0.0765466	-0.0826796	0	0.0698774	0.0441943	0	0.0883882	0.0441943	0.0441943	0.0441943	0	0	0.0541265	0.08268	0.0441938	0.0988216	0.125	0.261456	0	0.03125	0.0826796	0.0988211
SD049_p2	F	2	BOS	2	0.897588	0.0441905	0.156251	-0.121029	0.698771	0.830921	0.116927	0.616346	0.168286	0.635844	0.0826813	-0.0883889	-0.0541276	0.349387	0.128846	0.329239	0.176774	-0.153093	0.53125	-0.346579	0.435261	1.00827	-0.176778	0.80465	0.652519	0.121031	-0.103642	-0.121033	-0.044195
SD053_p2	F	2	BOS	2	0.173993	0.0698785	-0.0541276	0	-0.0698785	-0.128846	0.156248	0.124999	0.044195	-0.0541267	-0.231756	-0.162378	0.0441928	-0.153093	-0.246062	0.444146	0.705724	0.294812	0.0864189	0.246062	-0.159345	-0.112674	0.0826789	0.136215	-0.0698774	0.0625002	-0.0698771	0	0
SD055_p2	F	2	BOS	2	-0.08839	-0.0441939	1.26591	-0.0988231	1.09865	1.05836	1.05928	0.615552	-0.263317	0.643477	-0.153092	0.565098	-0.227504	-0.076548	0.031249	0	-0.136215	-0.124998	0.96875	-0.380173	0.187501	0.20492	0.240036	-0.149871	1.15583	0.600292	-0.48814	0.214239	-0.662913
SD058_p3	F	2	BOS	2	0.168288	-0.128847	0	-0.0541265	0.24804	0.605154	-0.116925	-0.08839	-0.139753	0	0.0312506	-0.112676	0	0.08839	0.767377	-0.062498	-0.093747	0.0541276	-0.103642	0.16536	-0.0937518	-0.128846	-0.0698763	0.044195	1.04302	-0.116925	-0.121029	0.044195	0
SD059_p1	F	2	BOS	2	-0.200098	0.0441943	-0.0541268	-0.0826796	0.536736	0.294812	-0.132582	-0.0988211	-0.132582	0.0624999	0.0698774	0.0698774	-0.0826797	0.0312501	0	0.0765465	0.0625002	0	0	0.146575	0.0624999	-0.0826796	0	0	0.3125	-0.0883882	0.363092	0	-0.0988211
SD062_p4	F	2	BOS	2	0.425046	0.601105	0.125	0.171163	0	0.267	0.579602	-0.429616	-0.242061	-0.132583	1.39509	-0.28298	0.998044	-0.1875	0.944763	0.53125	0.405047	0.484123	-0.225347	0.375	0	-0.0883887	-0.0541265	0.0937499	0.387802	-0.0988211	0.0698774	-0.0312501	0.069877
SD066_p3	F	2	BOS	2	0.08839	-0.0698749	-0.0988231	-0.0988211	0.356306	0.540363	-0.162381	-0.0312474	0.108254	-0.0698785	-0.108251	0	0.625	-0.0883882	-0.128847	0	-0.0883882	-0.0937499	0.0937499	-0.0312506	-0.0541265	0.08268	0.0883882	-0.0312501	0.116925	0.0541276	-0.093747	0.069876	-0.0988211
ARAT	F	2	BOS	2	0.759701	0.0988226	0.369755	-0.044195	-0.318688	0.984747	-0.546652	-0.25	0.0988236	-0.125	-0.069877	-0.0541276	0.0698785	0.0541276	0.116928	0.0765454	-0.233853	0.139753	-0.0883867	-0.261455	-0.139756	-0.116925	-0.132582	-0.0883882	1.938	0.184878	0.000447214	0.116927	0.508713
LILA	F	2	BOS	2	0.304587	-0.171164	0.75906	0.233854	0.458214	0.972272	0.761629	0.708487	0.586302	0.776234	0.559017	-0.171163	-0.132583	-0.0441939	-0.112673	0	0	0	-0.0624999	0.601106	-0.0883886	-0.103644	-0.0988216	0	0.896499	-0.103644	0.125	-0.0826796	0
QK	F	2	BOS	2	0.384708	-0.083666	-0.104881	0	0.557674	1.04976	1.29499	1.14978	-0.308221	0.0632456	-0.104881	-0.083666	-0.114018	0.0447214	0.104881	0.0316228	0.083666	0.0316228	0.104881	-0.0948683	0	-0.109545	0.0948683	0.1	0.176068	0.126491	0.0774597	0.0948683	0.0707107
RIEN	F	2	BOS	2	-0.503891	-0.302979	-0.301365	-0.246062	-0.507753	1.42967	0.0312442	0.736201	-0.321739	0.632764	-0.428478	-0.242061	-0.112674	0.288111	-0.382733	-0.321737	-0.709863	-0.248039	-0.284702	1.0602	-0.371073	-0.2898	1.23388	-0.240035	1.06388	0.771185	0.491132	-0.200097	-0.103643
SW	F	2	BOS	2	1.09179	0.378153	-0.244949	0.304959	1.22474	0.83666	1.39212	-0.189737	-0.158114	-0.184391	0.240832	0.62849	0.158114	0.717635	0.910494	-0.3755	0.293258	0.956033	-0.109545	-0.32249	-0.164317	-0.0447214	0.083666	0	0.724569	0.225832	0.158114	0.109545	0.144914
SD004	M	1	BOS	2	-0.192638	-0.108254	-0.0937475	-0.08839	0.103644	0.146575	0.538552	-0.143205	-0.15625	0	0.0625012	0	0.22964	0	0.335119	0	0.0541276	-0.0826771	0.08839	0.498043	-0.173992	0.0541295	-0.121031	0.0988231	0.766739	0.103647	-0.103643	-0.116925	-0.0826813
SD006	M	1	BOS	2	0.32476	-0.202523	0.345167	0.250001	0.846638	0.609175	0.46875	0.621082	0.602728	0.900304	0.804649	0.862636	0.576221	1.07756	1.02983	1.16046	0.429617	-0.394048	0.565961	0.819084	0.876115	0.957087	0.594572	0.35217	0.447432	1.01599	0.990679	-0.261457	-0.223169
SD009	M	1	BOS	2	0.291481	0.139753	-0.108245	-0.132582	0.487137	0.613963	0.288108	0.324751	0.436385	0.291477	-0.116936	0.223175	-0.11691	-0.0937603	0.0765637	0.108236	-0.162367	-0.0441701	-0.093771	0.706415	0.603538	0.195155	0	-0.116925	-0.146595	-0.116924	-0.14987	-0.0883861	-0.0765435
SD026	M	1	BOS	2	-0.480625	0.214476	0.151658	-0.130384	-0.272029	0.956556	1.50466	0.688477	-0.301662	1.32891	-0.284605	-0.228035	-0.0774597	-0.219089	1.15499	-0.202485	-0.225832	-0.164317	1.01784	-0.189737	0.151658	0.122474	0.663325	-0.0707107	0.4	0.192354	0.234521	0.357771	0.122474
SD027	M	1	BOS	2	-0.118322	-0.134164	0.126491	0.144914	-0.223607	1.60562	-0.356371	-0.320936	-0.281069	-0.151658	0.0316228	-0.109545	-0.161245	0.0894427	0.0632456	-0.0447214	0.0316228	0.0547723	-0.154919	0.438178	0	0.0707107	-0.144914	0.151658	0.0774597	-0.104881	-0.130384	0	0
SD036	M	1	BOS	2	-0.076548	-0.062498	0	0.0988231	0.97578	1.6259	0.8131	1.38208	0.822059	0.440834	0.209632	-0.0988195	-0.031249	0.0625012	0.139753	0.139753	0.204921	0.0826813	0	0.589624	0.796722	0.92913	0.474958	0.68821	1.57928	-0.132585	-0.0541276	0	0.0441941
SD038	M	1	BOS	2	0.231756	-0.176775	-0.149869	0	1.65713	1.34448	0.426193	0.467706	-0.385276	1.68054	-0.547544	-0.218749	-0.139757	0.0441905	1.21955	1.34266	0.955043	-0.15625	-0.162381	0.0765468	0.0765465	0	0	0.0441943	0.744118	0.317153	-0.139754	-0.146575	-0.125
SD073	M	1	BOS	2	0.681076	0.40383	0.44194	0.093723	1.18709	0.673867	1.21393	0.84027	0.700168	0.69877	0.336572	0.681081	0.742803	-0.06249	0.462464	0.489139	-0.182209	0.499995	-0.093755	0.943209	1.29452	0.14986	-0.274221	-0.0826862	1.83099	0.30618	0.539461	-0.174	-0.17398
SD076	M	1	BOS	2	-0.345165	-0.153095	-0.0765441	-0.0625012	0.887742	0.293153	1.03267	0.895409	0.352168	0.810696	0.259581	0.538551	0.396518	0.368433	0.711237	0.487139	0.64726	0.617138	-0.435262	0.618718	0.349386	-0.159344	0.423893	0.412216	0.813101	0.202524	0.589623	0.675317	0.339463
SD077	M	1	BOS	2	-0.21424	-0.136215	-0.0624999	0	0.309359	0.65027	0.136216	0.244071	0.478033	-0.0988231	0.182216	0.0765465	0.0541265	0.0541264	-0.0312501	0.0441941	0	0.0826796	0.15625	0.0988216	0.0988216	0.08268	0.0765468	0.0937504	0.242061	0.0988211	-0.03125	-0.0312501	0
SD078	M	1	BOS	2	-0.21195	0.0698785	0.427337	-0.128847	0.390312	0.481088	0.179519	-0.0937518	-0.176777	-0.0765448	0	0.0698785	0	-0.0441928	-0.031249	0.0541276	0.132581	0	0.108254	0.0765461	-0.128847	0.0698785	0.0312506	0.139753	0.16536	-0.0541276	0.044195	0.179517	0.398973
SD080	M	1	BOS	2	-0.330714	-0.315609	-0.298102	-0.315609	0.989201	2.03269	1.21675	0.832093	0.400197	0.990187	0.922803	-0.202522	-0.136209	-0.121017	0.56768	0.816698	0.396517	-0.116936	1.77631	-0.59539	-0.116927	-0.149871	-0.184876	-0.265164	1.6238	1.63429	1.54205	-0.2898	-0.22097
ACRI	M	1	BOS	2	-0.503891	-0.302979	-0.301365	-0.246062	-0.507753	1.42967	0.0312442	0.736201	-0.321739	0.632764	-0.428478	-0.242061	-0.112674	0.288111	-0.382733	-0.321737	-0.709863	-0.248039	-0.284702	1.0602	-0.371073	-0.2898	1.23388	-0.240035	1.06388	0.771185	0.491132	-0.200097	-0.103643
ALWI	M	1	BOS	2	0.146575	0	-0.103644	0	0.146575	0.369755	0.496079	0.207289	-0.103645	-0.0312501	0.173993	0.08268	0.200098	-0.0541268	0.139754	0.0765465	0.0312501	0.0312501	0	0.293151	0	-0.0624999	0	-0.0826796	0.361745	0.139754	0	0.121031	0.103644
ANEN	M	1	BOS	2	0	0.14987	0.069877	-0.0765465	0.533085	0.389059	0.330719	0.430752	0.259582	0.369755	-0.125	0	0.159344	0	-0.103644	0.03125	0.0541265	0	0.197642	0.162381	-0.0765468	-0.0698771	0.0826796	0.116927	0.836193	0.307777	-0.121029	0.0826813	0.251944
BP	M	1	BOS	2	0.32249	0.0547723	-0.0948683	-0.0547723	0.126491	0.644205	0.457165	0.777817	-0.522494	0.194936	-0.170294	-0.122474	-0.0316228	0	-0.0547723	-0.0707107	-0.083666	0	-0.0547723	0.31305	0.791833	0.481664	-0.607454	-0.9995	0.732803	0	0.148324	0.161245	0.187083
DI	M	1	BOS	2	-0.167332	-0.130384	-0.134164	-0.1	0.754321	0.677495	0.605805	0.52915	0.695701	0.814862	0.918695	-0.236643	-0.109545	0.281069	0.167332	0.0316228	-0.0316228	-0.0632456	-0.0547723	0.118322	0.141421	0.0707107	-0.083666	-0.0774597	0.722496	0.472229	0.43589	0.388587	0.477493
DR	M	1	BOS	2	-0.333167	-0.148324	-0.216795	-0.126491	1.21573	0.963846	-0.266458	-0.194936	-0.386005	-0.328634	-0.234521	0.266458	-0.266458	-0.173205	-0.408656	-0.178885	-0.240832	-0.0707107	0.7	0.0316228	0.0447214	0.0894427	0.109545	0.1	0.75233	-0.194936	-0.158114	-0.0948683	0
JD	M	1	BOS	2	0.319374	0.270185	-0.197484	-0.0632456	1.07657	0.807465	-0.219089	0.324037	-0.242899	0.832466	-0.154919	0.884873	0.36606	0.600833	0.394968	-0.272029	0.465833	0.834865	-0.126491	0.501996	-0.164317	-0.178885	-0.126491	-0.173205	1.56397	0.76092	-0.189737	0.481664	-0.167332

## Sheet: PR Context (Ethnic Sample)
	Context Sqrt Transformed					Context Sqrt Transformed				Context Sqrt Transformed					Context Sqrt Transformed						Context Sqrt Transformed			Context Sqrt Transformed							Context Sqrt Transformed						Context Sqrt Transformed
																																									PTO RICO	PTO RICO	PTO RICO	PTO RICO	PTO RICO	PTO RICO	PTO RICO	PTO RICO
	AC02	AC19	AE23	AT12	CL11	DA19	ER01	ER26	ES11	JM12	KR02	LB02	MA16	MC05	MR05	MR25	MS27	NC01	NR05	RM27	SB13	AG27	AH12	CP16	DC05	EM19	EO25	HR30	JM21	JO23	JP09	JR04	JR21	JR30	JV20	PC09	WO23	WS01	YM04
	AC02	AC19	AE23	AT12	CL11	DA19	ER01	ER26	ES11	JM12	KR02	LB02	MA16	MC05	MR05	MR25	MS27	NC01	NR05	RM27	SB13	AG27	AH12	CP16	DC05	EM19	EO25	HR30	JM21	JO23	JP09	JR04	JR21	JR30	JV20	PC09	WO23	WS01	YM04
	NON COND	COND	NON COND	NON COND	COND	NON COND	NON COND	NON COND	COND	COND	COND	COND	COND	COND	COND	COND	COND	COND	COND	NON COND	NON COND	COND	COND	COND	COND	COND	COND	COND	COND	COND	COND	COND	COND	COND	COND	COND	COND	COND	COND		ALL			FEM			MALE
	Female	Female	Female	Female	female	Female	Female	Female	Female	Female	Female	Female	Female	Female	Female	Female	Female	Female	Female	Female	Female	Male	Male	Male	Male	Male	Male	Male	Male	Male	Male	Male	Male	Male	Male	Male	Male	Male	Male		Average	STD ERR		Average	STD ERR		Average	STD ERR
habit	0.102711	0.0593377	0.145252	0.314999	1.01069	0	0.111815	0.0988453	0.644086	0.189579	0.710143	-0.154359	0.845487	0.378636	0.724033	0.747915	0.614602	-0.0739355	-0.0905416	-0.0905416	-0.120208	0.386794	0.848715	0.718616	0.518036	0.762657	0.484128	0.535098	0.465201	-0.487335	0.338894	0.550573	0.753639	0.91387	0.864674	0.664091	0.556916	0.564582	0.863544	habit	0.422339	0.047535		0.29374	0.0821733		0.572372	0.0725133
habit	0.094802	0	0.147913	0.406977	0.69175	-0.0655098	-0.110036	0.1326	0.60435	-0.0592734	0.407456	-0.134042	-0.194642	0.460559	-0.227071	0.712063	0.549151	-0.108244	-0.110018	-0.0483571	-0.0838366	0.345167	-0.192628	0.104597	-0.156865	0.353005	-0.175784	0.381201	-0.0790232	0.871423	-0.181128	0.545941	0.634307	1.04508	0.740568	-0.16652	0.776109	-0.123418	0.573847	habit	0.214422	0.0478423		0.146028	0.0699514		0.294215	0.0971507
habit	0.0968325	0	0.159356	-0.139737	0.155629	0	-0.0483965	0.0927323	0.59654	0	0.357953	-0.118579	-0.153078	0.411748	-0.238801	0.483317	0.471871	-0.0522621	-0.123403	-0.0522438	0.158119	0.123434	-0.100752	0.190607	0.251563	0.125015	0.193649	0.270275	-0.186442	0.728871	-0.350216	0.321746	0.358494	-0.204438	0.655807	0.802584	0.816815	0.515769	-0.270985	habit	0.161523	0.0398269		0.0979809	0.053335		0.235655	0.0842916
habit	0.0988308	0.0765777	0.129618	-0.267355	0.71014	0.150536	-0.0814713	0.0739871	0.472698	0.162989	-0.208216	-0.068443	-0.129581	0.497656	-0.245255	0.284361	0.301047	-0.086137	-0.0838252	-0.0558778	-0.0790473	0.315617	-0.226202	0.577915	-0.235512	0.328355	0	-0.106423	-0.126532	0.816818	-0.2262	0.248443	0.10645	-0.180056	0.443712	0.728068	0.473104	0.467709	0.395784	habit	0.139853	0.0393118		0.0787253	0.0576799		0.211169	0.0791351
habit	0.094802	0.0861813	0.153106	0.116947	0.985243	-0.096798	0	0.0988453	0	0.0815064	-0.202511	-0.0558778	-0.0739162	-0.212855	-0.27669	0.49292	0.0712958	-0.0441726	-0.0790473	0	0.51539	0.308102	0.271723	0.384265	-0.30809	0.281604	0.590952	-0.164167	0.055946	0.132597	0.842711	-0.134028	0.88012	-0.20916	0.300399	-0.433457	0.696531	-0.139744	0.644087	habit	0.144994	0.0446974		0.0787795	0.0635026		0.222244	0.0921468
habit	0.0712824	0	0.156887	-0.207278	1.01839	0	0	0.0712958	0.267368	0.192643	-0.0905416	-0.0394995	-0.110018	0.258461	-0.237158	0.205401	-0.14387	0	-0.0739355	0.094802	0.0790714	0.0948121	-0.115222	0.121847	-0.289124	0.42757	-0.189473	-0.202518	-0.0558522	0.795498	0.280216	0.384267	0.460981	-0.154359	0.616826	0.637991	-0.241256	0.405531	-0.249992	habit	0.108745	0.0394163		0.0720617	0.0579418		0.151541	0.0813619
habit	0.0988308	0.139771	0.132597	-0.22096	1.2292	0.126573	0.10079	0.0884153	-0.0947618	0	0.052335	0.0790714	-0.0483571	-0.0814655	0.106459	0.442827	0.498831	0	-0.068443	0	0.35849	0.267375	0.415995	-0.0624847	-0.275989	0.546298	0.444151	0.242874	0.110049	-0.20728	-0.282281	0.372918	-0.153084	0.488542	0.463939	-0.335402	0.15562	-0.106418	0.256944	habit	0.135435	0.0385382		0.14001	0.0679226		0.130098	0.0690467
habit	0.102711	0.100804	0.153106	-0.154346	0.977281	0.0861813	0.0484359	0.100804	0.240453	0.164179	-0.134028	0.0861592	-0.0712221	0.197645	-0.0838366	0.249222	-0.191605	0	-0.0947719	0.094802	-0.135485	-0.216495	-0.110018	-0.242862	-0.259201	0.433468	0.508142	-0.154352	0.129611	0.516528	0.196665	0.282989	0.0815006	0.150527	0.814903	-0.248421	-0.12184	0.143896	0.0905943	habit	0.0956954	0.0352845		0.0826899	0.054678		0.110869	0.0711475
HBT 1-8	0.0951003	0.057834	0.147229	-0.0188442	0.84729	0.0251229	0.00264217	0.0946907	0.341342	0.0914529	0.111574	-0.0506962	0.00808401	0.238798	-0.05979	0.452253	0.271415	-0.0455939	-0.0904982	-0.00717703	0.0865616	0.203101	0.0989513	0.224063	-0.0943977	0.407247	0.231971	0.100248	0.0391197	0.39589	0.0773326	0.321606	0.390301	0.231251	0.612604	0.206117	0.389	0.215988	0.287978	HBT 1-8	0.177876	0.0259602		0.123752	0.0483966		0.24102	0.0379988
HBT 2-8	0.0940131	0.0576192	0.147512	-0.066536	0.823947	0.0287119	-0.012954	0.0940971	0.298092	0.0774349	0.0260638	-0.0358872	-0.111545	0.218821	-0.171765	0.410016	0.222389	-0.0415451	-0.090492	0.00473219	0.1161	0.176859	-0.00815775	0.153412	-0.181888	0.356474	0.195948	0.038127	-0.021749	0.522065	0.0399667	0.288897	0.338396	0.133733	0.576593	0.140692	0.365012	0.166189	0.205754	HBT 2-8	0.142953	0.0269709		0.0994679	0.0486556		0.193685	0.0440082
																																									#DIV/0!	#DIV/0!		#DIV/0!	#DIV/0!		#DIV/0!	#DIV/0!
																																									#DIV/0!	#DIV/0!		#DIV/0!	#DIV/0!		#DIV/0!	#DIV/0!
cond	0.108262	0.304274	0.176787	0.641048	1.40909	0.100804	0	0.0968522	-0.208216	0.344603	1.06727	-0.086137	0.32053	1.2161	1.03626	0.164179	0.596871	-0.0988115	0.094802	0.171169	0.243675	0.486543	0.954842	0.827743	1.02869	0.962785	0.597525	0.617772	0.689206	1.47876	0.817296	0.339469	1.12812	1.45318	1.08739	1.07329	0.97568	0.642567	0.806955	cond	0.606852	0.0606288		0.366639	0.102267		0.887101	0.0697652
cond	0.10079	0.153106	0.151826	0.744515	1.03758	0	0.0968325	0.0988453	-0.284349	-0.149213	0.569405	0.207294	0.644694	0.639828	0.552343	0.49173	0.289135	0.198634	0.0883991	0.139754	0.295807	0.385282	0.178986	0.512731	1.39614	0.13259	0.441063	0.564235	0.219207	1.02451	-0.313116	0.815143	0.661439	0.866026	0.800393	0.606286	0.673435	0.506214	0.752083	cond	0.417682	0.0479274		0.288902	0.0713094		0.567925	0.0870687
cond	0	0.796478	0.123445	0.197652	0.973477	0.106459	0.110053	0.118607	-0.247635	-0.250769	0.837827	0.30873	-0.282282	-0.253096	-0.234676	-0.192633	0.303636	-0.664968	0.188545	0.44283	0.220984	0.175684	0.745299	0.499611	0.795741	-0.176771	0.560765	0.631221	-0.0441402	0.464359	-0.261447	-0.297772	0.984648	0.680361	-0.146559	0.528858	0.411264	0.53946	0.766233	cond	0.242551	0.0542915		0.123936	0.091153		0.380934	0.0923844
cond	0.120232	0.369229	0.147916	-0.303617	0.704617	0.0988453	0.211028	0.153109	0.1833	-0.233843	0.625626	0.35849	1.10131	0.371869	-0.236334	0.417865	0.669076	1.43628	0.193655	0.151817	-0.225334	0.373964	0.226219	0.569747	0.883883	0.349668	0.696536	0.557969	-0.155608	-0.265892	0.903554	0.610139	0.178978	0.705171	-0.257685	0.618722	0.614916	0.306189	0.215613	cond	0.344801	0.051343		0.300721	0.0968468		0.396227	0.0819687
cond	0	-0.207284	0.15053	-0.337725	0.672276	0.0861813	-0.110036	0.167722	-0.16652	-0.216495	0.82206	0.233028	0.879455	0.3519	0.649824	0.304269	0.566652	1.12152	0.0625153	-0.15309	-0.198615	0.519545	0.898351	0.859007	-0.413633	-0.0905574	0.613651	0.678638	-0.286403	0.4764	-0.253867	0.181157	0.343468	0.390814	0.399714	0.672569	0.0905522	0.435713	0.431663	cond	0.272435	0.0519444		0.22277	0.0935369		0.330377	0.0886786
cond	0.0988308	-0.323552	0.277409	-0.285034	-0.352999	0.102725	-0.173422	0.242071	-0.297113	-0.395279	0.540184	0.265912	-0.351888	-0.350774	-0.350774	-0.284354	0.479262	-0.536912	0.0484753	-0.24999	-0.274565	0.299096	0.27172	-0.275989	-0.313123	0.227937	0.546299	0.641045	-0.254634	-0.363892	-0.228778	-0.376035	0.655805	0.52515	0.831041	0.0484655	0.43928	0.222735	0.394796	cond	0.0286957	0.0489696		-0.103418	0.0704961		0.182829	0.0911816
cond	0.0927169	-0.428476	0.11355	0.33425	0.919622	0.039596	-0.198624	0.241264	0.306194	-0.460549	0.511205	0.28981	-0.242056	-0.275275	-0.432103	-0.525519	-0.346854	-0.572476	0.185418	-0.273137	-0.316843	-0.193635	0.505055	0.253111	-0.471864	0.474344	-0.139642	0.55762	-0.319293	-0.544859	-0.363355	-0.398233	-0.203479	0.618718	0.461406	-0.41126	0.810814	-0.285724	-0.0739226	cond	-0.0195509	0.0535069		-0.0494422	0.0882645		0.0153222	0.102155
cond	0.136942	-0.308091	0.139764	-0.240431	-0.280202	-0.0684291	-0.129592	0.170031	-0.0592493	-0.173416	0.669073	-0.0483571	-0.208219	0.126573	-0.210086	0.872319	0.471872	-0.199601	-0.096798	-0.184345	-0.113517	0.304916	0.324765	0.308099	-0.299738	0.479259	0.479262	0.595229	0.480077	0.718073	0.656105	-0.121812	0.525522	0.23469	0.722413	-0.2788	0.401651	-0.126543	0.0861758	cond	0.147579	0.0451179		0.0126781	0.0704151		0.304964	0.075268
cond	0.0625153	0.202528	0.128097	-0.270263	-0.377591	-0.096798	-0.211943	0.206355	0.173446	-0.374995	0.435264	0.0905995	-0.311868	-0.113513	-0.456715	-0.216504	0.518035	-0.33482	-0.132565	-0.249211	-0.281589	-0.142505	-0.218296	0.0968374	0.250781	0	0.268142	0.527748	-0.22792	0.254653	-0.366566	0.393805	-0.314367	0.390814	-0.274563	-0.308719	-0.589957	-0.25617	0.628431	cond	-0.0384458	0.0403784		-0.0767397	0.0617165		0.00623044	0.0811498
cond	0.0625153	-0.2774	0.110057	-0.2262	-0.258448	0	-0.201551	-0.0790292	0.51006	-0.34966	0.452858	0.187513	-0.293809	-0.239618	-0.369749	-0.154359	0.594576	-0.34629	-0.254634	-0.221841	-0.286401	0.1833	-0.382729	0.138359	-0.359032	0.448089	0.319309	0.549149	-0.240431	0.473934	-0.282282	0.63215	0.663797	-0.1479	0.569064	-0.367098	-0.178975	-0.225343	-0.184338	cond	-0.000830458	0.04485		-0.0781624	0.065688		0.0893901	0.0895155
Cond 1-10	0.0782804	0.028081	0.151938	0.0254195	0.444742	0.0369383	-0.0607255	0.141583	-0.00900822	-0.225962	0.653077	0.180688	0.125587	0.1474	-0.005201	0.0876992	0.414226	0.000255716	0.0377814	-0.0426045	-0.0936398	0.239219	0.350421	0.378926	0.249785	0.280734	0.438291	0.592062	-0.0139938	0.371604	0.0307543	0.177801	0.462393	0.571702	0.419262	0.218232	0.364866	0.17591	0.382369	Cond 1-10	0.200177	0.0271652		0.100788	0.0441397		0.31613	0.0374802
cond 2-10	0.0749491	-0.00260711	0.149177	-0.0429837	0.337592	0.0298421	-0.0674728	0.146553	0.013126	-0.289358	0.607056	0.210336	0.103927	0.0286551	-0.120919	0.0792015	0.393932	0.0112632	0.0314457	-0.0663571	-0.131119	0.211738	0.283263	0.329057	0.16324	0.204951	0.420598	0.589206	-0.0921271	0.248587	-0.0566393	0.159838	0.388424	0.47376	0.345025	0.123225	0.296998	0.124059	0.335193	cond 2-10	0.154991	0.0264196		0.0712495	0.0439055		0.252689	0.0393948
P Cond	0.136942	0.796478	0.277409	0.744515	1.40909	0.106459	0.211028	0.242071	0.51006	0.344603	1.06727	0.35849	1.10131	1.2161	1.03626	0.872319	0.669076	1.43628	0.193655	0.44283	0.295807	0.519545	0.954842	0.859007	1.39614	0.962785	0.696536	0.678638	0.689206	1.47876	0.903554	0.815143	1.12812	1.45318	1.08739	1.07329	0.97568	0.642567	0.806955	P Cond	0.784344	0.0513644		0.641336	0.0968449		0.951186	0.0642467
																																									#DIV/0!	#DIV/0!		#DIV/0!	#DIV/0!		#DIV/0!	#DIV/0!
																																									#DIV/0!	#DIV/0!		#DIV/0!	#DIV/0!		#DIV/0!	#DIV/0!
ext early	0.0968325	-0.11691	0.104597	0.900306	-0.0883776	-0.096798	-0.0838366	-0.123411	-0.293143	-0.343459	-0.282282	0.421591	0.136949	-0.126532	-0.113517	0.652222	0.664094	0.344038	-0.120201	-0.176763	-0.139747	0.308736	0.288456	0.755709	0.630291	0.639519	0.605964	0.349667	0.299747	0.437951	0.232188	0.796969	0.533637	-0.479255	1.28908	1.17194	0.542345	0.697933	-0.25155	ext early	0.258076	0.0564117		0.0578883	0.0770158		0.491629	0.0973267
ext early	-0.0341936	-0.106414	0.131111	-0.233006	0.48048	0.0905995	-0.134042	-0.102678	-0.138331	-0.207278	-0.211939	-0.124981	-0.13691	0.293825	-0.0394995	-0.124992	0.264438	-0.108244	-0.142505	-0.253096	-0.0712422	0.232188	0.0342911	-0.36066	1.27138	0.362825	-0.289117	-0.151808	0.0948121	-0.0558607	-0.124981	0.613968	0.565619	0.637684	1.05438	0.401177	0.434363	-0.192633	-0.048367	ext early	0.0915478	0.0473535		-0.0432809	0.0426673		0.248848	0.104943
ext early	0	-0.0684361	0.111811	-0.212855	0.608855	0	-0.0814713	-0.111785	-0.129581	-0.175654	-0.220076	0.138369	-0.286404	-0.427559	-0.0712422	-0.22964	-0.0592412	-0.149206	-0.170003	-0.217403	-0.100771	0.136949	0.702121	-0.129592	-0.226213	0.238815	-0.256905	-0.0441726	-0.177863	0.642569	-0.223594	-0.344027	0.211952	-0.15309	-0.265892	-0.16652	0.39181	-0.100766	-0.291808	ext early	-0.0489364	0.0340411		-0.0882044	0.045796		-0.00312378	0.0732482
ext early	0.0395478	-0.0926809	0.125008	-0.178959	-0.22008	0.0442481	0.0442157	-0.111785	0.0838821	-0.16652	0.0484458	-0.165345	-0.153081	0.271003	0.065568	0.417398	-0.156859	0.0342772	-0.111781	-0.141126	-0.0790473	0.398245	-0.215593	0.76419	0.399219	0.161783	0.395291	-0.0861426	0.322353	-0.240433	-0.128068	-0.168852	0.309994	0.398729	-0.364429	-0.440164	-0.302983	0.263692	-0.255402	ext early	0.0207117	0.0341779		-0.0192225	0.036027		0.0673016	0.0800849
ext early	0.0712824	0.0342911	0.135503	0.0484655	0.135503	-0.0441402	0.13259	-0.0838309	0.60046	0.46938	-0.233012	0.357407	-0.142505	0.260718	0	-0.11179	-0.0684291	-0.129592	-0.104556	-0.126532	-0.0655389	-0.126532	0.142538	0.842477	-0.275283	0.451994	-0.126491	-0.131096	-0.108231	-0.267357	-0.139737	0.159356	0.447215	-0.346297	0.46436	0.689206	0.226209	-0.138341	-0.14387	ext early	0.0706614	0.0367698		0.0540797	0.0481369		0.0900067	0.0814577
ext early	0.0593056	0.174564	0.0739678	0.247649	0.35521	0	-0.0712422	-0.044151	-0.111781	0.507755	0.559019	-0.1492	-0.096798	-0.145219	0	-0.106427	-0.165342	-0.116919	-0.0861426	-0.0739097	-0.0341936	0.171177	-0.180048	0.285049	-0.256172	0.37708	-0.184391	-0.156868	-0.120201	-0.34003	-0.175654	-0.110023	0.556919	-0.211946	0.977482	-0.306178	0.110036	0.333662	-0.252324	ext early	0.0331722	0.0366755		0.0369593	0.0476241		0.0287539	0.0817559
ext early	0.0838707	0.0559375	0.138359	-0.121816	-0.200581	0	-0.068443	0	0.136949	-0.0441402	-0.238805	-0.19763	0.0712958	-0.0765154	0	-0.134042	-0.136907	-0.0712422	-0.0655244	0.217421	0.0395478	-0.0483571	-0.104561	0.220091	0.31375	0.483721	-0.123288	-0.142515	0.0988453	0.341762	-0.13691	-0.335403	0.867604	-0.194652	0.845949	0.828217	0.497257	-0.165354	0.614286	ext early	0.0832866	0.0395855		-0.0291555	0.0271041		0.214469	0.0914903
ext early	0.142531	0	0.0988308	0.135514	-0.424353	0.0988453	0.0905837	-0.0624618	0.0712958	-0.120201	-0.244461	-0.183271	-0.0838196	0.253886	0.0883991	-0.111798	0.273866	-0.0558778	-0.0483571	0.034305	0.0395478	-0.120201	-0.194645	0.199616	-0.243668	0.278812	0.152971	-0.165354	-0.100752	0.675466	0.355214	-0.156862	0.297125	0.267368	1.1746	0.497656	-0.249221	0.483317	-0.164161	ext early	0.0764177	0.0381452		-0.000333154	0.0366838		0.16596	0.0881743
ext early	0.0968325	0.19962	0.0988308	-0.088356	-0.177871	0	0	0	-0.173416	-0.135478	-0.226202	-0.146556	-0.098797	0.222744	0.094802	-0.146572	-0.225334	0	-0.113517	0.196665	-0.0483965	0.420664	-0.0655171	-0.584632	-0.246852	0.288453	-0.0947629	-0.086137	-0.0684291	1.01127	-0.0838196	-0.100756	0.564927	0.534732	0.544508	0.698216	0.0988019	0.227078	-0.311868	ext early	0.0532017	0.0396222		-0.0319525	0.0313288		0.152548	0.0940471
ext early	0.102711	0.434368	0.102706	0.175684	0.477627	0.034305	-0.0341936	0	-0.0814596	-0.124981	-0.204433	-0.129592	-0.0814596	0.461829	-0.0394995	-0.0592814	0.534	-0.068443	-0.0655098	0.052335	0.259211	0.106459	-0.134031	0.446779	-0.231328	0.3639	0.255343	-0.129596	0.632151	0.10272	0.0625381	0.49844	-0.0739355	0.422974	0.903122	-0.309352	-0.425279	0.755192	-0.154349	ext early	0.124043	0.0395756		0.0831392	0.0498964		0.171764	0.0879595
X1 (1-10)	0.065872	0.0514341	0.112072	0.0672626	0.0946412	0.012706	-0.0205839	-0.0640104	-0.0035126	-0.0340575	-0.125375	-0.0179209	-0.087153	0.098818	-0.00149888	0.00450765	0.0924285	-0.0321209	-0.10281	-0.0488103	-0.020063	0.147933	0.0273012	0.243903	0.113512	0.36469	0.0334613	-0.0744022	0.0872433	0.230805	-0.0362824	0.0852809	0.428106	0.0876247	0.662316	0.30642	0.132334	0.216378	-0.125941	X1 (1-10)	0.0762182	0.0206952		0.00199175	0.0154232		0.162816	0.0441875
X1 (2-10)	0.062432	0.070139	0.112903	-0.0252978	0.114977	0.0248731	-0.0135559	-0.0574104	0.0286685	0.000320413	-0.10794	-0.0667556	-0.112053	0.123857	0.0109475	-0.0674606	0.0289101	-0.0739164	-0.100877	-0.0345933	-0.00676478	0.130066	-0.00171608	0.187035	0.0560926	0.334154	-0.03015	-0.121521	0.0636317	0.207789	-0.0661124	0.0062045	0.41638	0.150611	0.592676	0.210251	0.086777	0.162872	-0.111985	X1 (2-10)	0.0560117	0.0193822		-0.00421897	0.0163067		0.126281	0.0425612
																																									#DIV/0!	#DIV/0!		#DIV/0!	#DIV/0!		#DIV/0!	#DIV/0!
																																									#DIV/0!	#DIV/0!		#DIV/0!	#DIV/0!		#DIV/0!	#DIV/0!
ext late	0.104597	0.175681	0.10079	0.0739871	0.515011	0	0	0.039596	-0.508132	-0.190585	-0.102674	0.0484359	-0.108231	0.569064	0	0.504668	-0.439275	-0.121824	0	-0.180048	-0.126547	0.294487	0.400688	0.93123	1.55259	0.175681	0.913658	0.136938	0.388312	0.617456	-0.350217	-0.11691	0.661144	0.779624	1.03645	-0.288442	-0.625628	0.242065	1.19062	ext late	0.212673	0.062344		0.0168816	0.0606658		0.441097	0.132205
ext late	0.094802	0	0.0684779	-0.1492	-0.406488	0.0523441	0.0988308	0.0765777	-0.193635	-0.161762	-0.147884	0.0484359	-0.0739162	0.50583	0.094802	-0.158107	0.448092	-0.0988115	0	-0.136914	-0.118579	0.511206	-0.118567	-0.366035	-0.341755	0	0.624066	-0.138341	0.738721	-0.343461	-0.34289	-0.100756	0.654911	-0.186454	0.775356	-0.444142	-0.569405	0.484931	-0.0522712	ext late	0.0161028	0.0438617		-0.00748114	0.0459596		0.0436173	0.104336
ext late	0.0988308	0.24607	0.139761	0.647113	-0.187495	0	0.0988308	0	-0.13691	0.316854	-0.123407	-0.0838366	-0.0592493	-0.180045	0.0442157	-0.182217	-0.239618	0.15935	0.0884207	-0.145216	-0.11179	-0.170003	0.0988405	-0.456718	-0.314988	0.24607	0.425281	-0.113529	0.350787	0.513494	0.278817	-0.132568	-0.412214	-0.291143	1.06342	-0.141126	-0.458431	-0.271709	-0.253099	ext late	0.00899598	0.0404113		0.0185553	0.0469839		-0.00215662	0.0937067
ext late	0.102711	0	0.094797	-0.210084	-0.27528	0.0968522	0.10079	0.0884153	0.247656	-0.108231	0	0	0	-0.172285	0.0968325	-0.131092	-0.132575	-0.0655389	0.11007	-0.0987922	-0.0790473	0.29713	-0.188527	-0.295138	-0.0655389	0	0.235584	-0.104574	0.43392	-0.236336	0.617142	-0.104565	0.738718	-0.230485	0.962989	-0.261447	0.565958	0.500002	0.904849	ext late	0.0880738	0.0415952		-0.0159429	0.0291871		0.209427	0.0981521
ext late	0.0988308	-0.0394754	0.142528	-0.220074	0.888733	0	0.0342772	0.0988453	0.52217	-0.102692	0.125019	0.0342772	0.0685057	-0.104556	0	-0.153084	-0.167696	-0.0883776	0.0593377	-0.0394512	-0.102683	0.208239	-0.211014	0.401661	-0.26663	-0.0394754	-0.240416	0.0838651	-0.220074	0.59326	-0.208216	-0.0739162	0.497653	-0.164173	0.623126	0.974682	0.640128	0.428025	-0.311243	ext late	0.0966645	0.0421241		0.0502112	0.0551938		0.15086	0.091918
ext late	0	0.0559375	0.0968374	-0.170003	1.20529	0.100804	0.0523168	0.108275	-0.132565	0.256185	-0.0947568	0.0395478	-0.142505	0.431211	0.0927169	-0.138345	-0.115234	-0.092686	0.106459	0.039596	0	0.419734	0.874556	-0.132575	0.970262	0.0559375	-0.172337	-0.113529	-0.126532	-0.326552	-0.139737	-0.0684291	0.762655	-0.192638	-0.160549	1.38322	0.971467	0.525894	-0.215593	ext late	0.154214	0.0548961		0.0809089	0.0660265		0.239736	0.12295
ext late	0.0484359	0.0968472	0.0484359	0.364437	-0.286408	0	0.102711	0.100804	-0.250769	0.135514	-0.0883614	0	0.138369	0.15183	0	-0.121832	-0.113525	0.0790714	0.0815181	0	-0.128075	-0.211939	-0.0558607	-0.102683	-0.285039	0.0968472	-0.118743	0.510822	-0.256163	0.210106	-0.126532	-0.0394633	0.326562	-0.399706	0.359041	-0.391804	0.522911	0.906143	0.355762	ext late	0.0425452	0.0343411		0.0170954	0.0328548		0.0722367	0.0830454
ext late	0.139761	0.0712891	0.13259	-0.0947568	-0.268819	0	0	0	-0.193635	-0.0967931	0.0442481	-0.0483965	-0.104556	0.170034	0.0442157	-0.116923	-0.0624847	0.17898	0.10272	0.0442157	-0.0905627	0.220097	-0.0905469	0.149226	-0.312497	0.0712891	-0.118743	0.0684779	-0.0926757	0.567688	-0.134028	0.262957	-0.199604	-0.23385	1.39629	1.35035	0.681506	0.685795	-0.221843	ext late	0.100026	0.0485152		-0.00708919	0.0267237		0.224994	0.118802
ext late	0.0988308	0	0.0968374	0.147919	-0.147894	0	0.0988308	0	0.172316	-0.0947618	-0.191608	0	0	0.034305	0.139761	-0.0790473	0	-0.0558778	0.0988501	0.0593056	0.0838707	-0.194645	-0.0522621	0.646507	-0.32775	0	-0.113578	0.750782	0.750003	-0.227922	-0.0926757	0.325368	0.346864	-0.32775	0.637074	1.51864	0.30618	-0.243666	0.970666	ext late	0.131627	0.0487987		0.0219828	0.0216972		0.259546	0.120552
ext late	0.0968325	0	0.0739678	0.875895	1.52415	0.0655898	0.0523168	0.034305	0	0.440615	-0.0790232	0.0342772	-0.0522438	-0.21559	0	-0.0968177	0	0	0.0815181	0.0988308	0.0712824	0.0765715	-0.0624695	0.711514	0.646203	0	0.271662	0.693441	-0.1492	-0.181131	-0.164158	-0.0926757	0.725648	0.226217	-0.167693	-0.379139	0.547007	0.347427	-0.335987	ext late	0.146645	0.0487454		0.143139	0.0860912		0.150735	0.0871335
X2 (1-10)	0.0883632	0.060635	0.0995022	0.126524	0.256081	0.031559	0.0638904	0.0546818	-0.0473505	0.0394342	-0.0658447	0.00727409	-0.0333826	0.11898	0.0512544	-0.0672796	-0.0822317	-0.0105714	0.0728894	-0.0358473	-0.060213	0.145088	0.0594837	0.148699	0.125486	0.060635	0.170643	0.177435	0.18171	0.11866	-0.0662496	-0.014096	0.410234	-0.102036	0.65255	0.332078	0.258169	0.360491	0.203186	X2 (1-10)	0.0997568	0.0198872		0.031826	0.0185388		0.179009	0.041426
X2 (2-10)	0.0865594	0.0478521	0.0993591	0.132361	0.227311	0.0350655	0.0709893	0.056358	0.00384738	0.0649919	-0.0617525	0.00270055	-0.0250661	0.0689703	0.0569493	-0.130829	-0.0425602	0.00179002	0.0809882	-0.019825	-0.0528426	0.128488	0.0215721	0.0617507	-0.0330814	0.0478521	0.0880862	0.181935	0.158754	0.0632384	-0.0346976	-0.00267213	0.382355	-0.199998	0.609894	0.401025	0.356369	0.373649	0.0934712	X2 (2-10)	0.0872105	0.0202702		0.0334865	0.017328		0.149888	0.0460644
																																									#DIV/0!	#DIV/0!		#DIV/0!	#DIV/0!		#DIV/0!	#DIV/0!
recall	-0.0394995	0.232188	0.0593377	0.257705	-0.265891	0.138355	0.14791	0.052335	0.404085	0.617775	-0.135485	0.0883991	0.0948121	-0.246051	0.725381	0.601757	0.221862	0.125008	0.599157	-0.209165	0.323559	0.536195	0.770808	0.892242	1.21015	0.842013	0.519164	0.14791	0.720518	1.38321	0.672275	0.197657	0.37029	-0.141136	0.915366	0.651625	0.982265	0.346305	0.517284	recall	0.393017	0.0519571		0.180645	0.0643385		0.640786	0.0870399
recall	0.0484359	0.0861813	0	0.49687	0.623439	0.111815	0.0342772	0.139778	0.306189	0.118607	0.574528	0.0395478	0.147923	0.223618	-0.262937	-0.160552	-0.11179	0.136942	0.268103	0.135514	0.347988	-0.108231	-0.249992	0.752081	-0.311868	0.314993	0.232184	0.10079	0.637688	1.03946	0.434819	-0.156859	0.283679	1.00546	0.812983	-0.229631	-0.382222	-0.184335	0.562157	recall	0.201478	0.0461054		0.157356	0.0501851		0.252953	0.107758
recall	0.0523168	0.0968522	0.0927272	-0.209153	-0.159329	0.102711	0.0712824	0	-0.265154	0.211037	0	-0.0814713	-0.0838252	0.39082	-0.177863	0.310627	-0.0947719	0.139761	-0.141129	-0.0926757	-0.0905627	-0.0441402	0.55937	0.809369	0.337738	0.508139	0.116935	0.0905837	0.604027	-0.134038	0.278116	0.668492	0.316236	-0.314986	0.422978	0.646203	-0.196651	-0.124981	0.0905995	recall	0.120671	0.0371194		0.00343802	0.0380731		0.257444	0.0774264
recall	0.128097	0.304916	0.142538	-0.244461	-0.146559	0.125008	0	0	-0.171147	0.177893	0.238823	-0.141139	0.0927272	0.357406	-0.110036	0.0905943	-0.0341936	0.120232	-0.171152	-0.128068	-0.068443	-0.102674	-0.236336	0.354656	-0.131085	0.380688	0.125008	0.0625153	0.516148	-0.432559	0.310627	-0.196636	-0.189559	-0.280897	0.814663	-0.295803	0.556565	-0.205382	0.506216	recall	0.0543382	0.0357174		0.0268112	0.0378161		0.086453	0.0844243
recall	0.280907	-0.106409	0	0.32053	0	0.10828	0.0927169	0.0484261	0.0712958	0.376048	-0.21559	-0.068443	0.039596	-0.131078	-0.0522621	-0.141129	0	0.0968325	-0.164158	0	0.23302	-0.161762	0.771061	0.055929	2.0041	-0.196646	0.362288	0.0988308	0.322959	0.796723	0.116951	-0.0341657	0.231346	-0.261451	0.749219	0.328951	0.249217	0.355214	0.324166	recall	0.176962	0.0512247		0.0375515	0.0359063		0.339607	0.119112
recall	-0.0947719	-0.0926757	0.138369	0.548797	0.397263	0.106459	0.076559	0	-0.088356	-0.192626	-0.225336	-0.0655389	0.10828	-0.351891	-0.0522621	-0.111785	-0.0712422	0.0684848	-0.177863	0.039596	-0.0441726	-0.0905416	-0.190587	0.697934	1.30339	0.0625153	0.250792	0	0.356312	-0.301684	-0.132561	-0.100752	-0.216495	0.325961	0.604994	-0.220958	-0.787103	-0.190585	0.574869	recall	0.0477125	0.0459646		-0.00403398	0.0449513		0.108083	0.109699
recall	0.0838707	-0.121812	0.100808	-0.164158	-0.0483571	0.167719	0.104597	0.118591	0.0484753	0.204452	-0.203472	0.0790714	0.0838821	-0.0483571	0.0625153	-0.0558522	0.0988405	0.102711	-0.162963	0.10272	-0.0624847	-0.247635	-0.123411	-0.188532	0.852389	0.356856	0.38274	0	0.218309	0.325967	0.392308	-0.131078	-0.160549	1.62668	0.711515	0.134063	0.672564	0.190612	0.204456	recall	0.14636	0.0449787		0.0233713	0.0261018		0.289848	0.10633
recall	0.0927169	-0.0814596	0.0927272	-0.220969	-0.0592493	0.0838821	0	0.0484261	-0.0967931	-0.18539	-0.191605	0.0988308	0.10272	-0.0483571	-0.0712422	0	0.145249	0.0927169	-0.131081	0.0906048	0	0.304276	0.271003	0.453289	-0.334821	0.4188	0.248443	0.0968325	0	0.269556	-0.0483965	0.174567	0.0905995	-0.345729	0.998438	0.752081	0.474342	-0.129581	0.0685057	recall	0.0903572	0.0344296		-0.0113463	0.024805		0.209011	0.0784122
recall	0.111815	-0.120201	0.0988501	-0.220958	-0.150502	0.0838821	0.0905837	0.0395478	-0.10457	-0.282282	-0.155614	0.0838707	0	0.0593377	0	-0.132565	0.0625305	0.142531	-0.115222	0.0948121	0	0.200597	-0.134028	0.352451	-0.228778	0.376041	0.329543	0.0968325	0.438842	-0.288445	-0.141139	-0.106405	0.206358	-0.286406	0.726455	-0.29777	1.08703	-0.120201	-0.0905416	recall	0.043751	0.0361907		-0.0197215	0.0276716		0.117802	0.0879185
recall	0.0988308	-0.115222	0	-0.162972	-0.0947568	0.11007	0	0.0905785	0	1.15617	-0.142511	0.153099	0	0.131121	0.0927169	0.0523441	-0.0712422	0.0968325	-0.0684291	0.106459	0.353003	0.0523441	0.518416	0.327756	-0.709862	0.665266	-0.366566	0.0988308	0.17789	1.32538	0.71179	0.472696	-0.0624618	-0.249998	1.45197	-0.208216	0.373958	-0.314361	-0.162969	recall	0.150973	0.0562932		0.0850519	0.0610547		0.227881	0.130921
recal l 1-10	0.076272	0.00823577	0.0725358	0.0401231	0.00960576	0.113818	0.0617926	0.0537683	0.0104025	0.220168	-0.0456264	0.0186227	0.0586115	0.033657	0.0154011	0.0453439	0.0145242	0.112205	-0.0264739	0.0139798	0.0991907	0.0338428	0.19563	0.450717	0.399135	0.372866	0.220053	0.0793125	0.399269	0.398358	0.259479	0.0787516	0.0869444	0.107749	0.820858	0.126054	0.302997	-0.0377294	0.259474	recal l 1-10	0.142562	0.0227299		0.0479123	0.0128173		0.252987	0.0467068
recall 2-10	0.0891355	-0.0166478	0.0740022	0.0159473	0.0402165	0.111092	0.052224	0.0539275	-0.0333399	0.175989	-0.035642	0.0108697	0.0545892	0.0647356	-0.0634855	-0.0164798	-0.00851334	0.110783	-0.0959884	0.0387736	0.0742609	-0.0219741	0.131722	0.401659	0.309022	0.320739	0.186818	0.0716906	0.363575	0.288929	0.213613	0.0655399	0.0554615	0.135403	0.810357	0.0676578	0.227523	-0.0804	0.230829	recall 2-10	0.114734	0.0216737		0.0331642	0.014489		0.209898	0.0460285
MEM 1-2	0.00446821	0.159185	0.0296689	0.377288	0.178774	0.125085	0.0910935	0.0960566	0.355137	0.368191	0.219521	0.0639735	0.121367	-0.0112166	0.231222	0.220603	0.0550363	0.130975	0.43363	-0.0368254	0.335774	0.213982	0.260408	0.822161	0.44914	0.578503	0.375674	0.12435	0.679103	1.21134	0.553547	0.0203988	0.326984	0.43216	0.864175	0.210997	0.300021	0.0809851	0.539721	MEM 1-2	0.297247	0.0346148		0.169	0.031113		0.446869	0.0703
																																									#DIV/0!	#DIV/0!		#DIV/0!	#DIV/0!		#DIV/0!	#DIV/0!
																																									#DIV/0!	#DIV/0!		#DIV/0!	#DIV/0!		#DIV/0!	#DIV/0!
renewal	0.369229	0.578594	0.555164	0.498831	1.27675	0.034305	0.0988308	0.098826	-0.282972	1.22267	0.14791	0.139761	-0.161762	0.318078	0.22965	0.638911	0.240449	0.094802	0.0342494	0	0	0.387305	1.03965	0.944144	1.19961	1.06544	1.02374	0.139761	1.25	0.75338	0.845718	0.409847	0.7624	0.732613	1.2567	1.36316	0.35078	0.376048	0.796724	renewal	0.534084	0.0594533		0.292013	0.0888946		0.816501	0.0831269
renewal	0.0342772	0.757002	-0.142505	-0.195649	1.09687	0.139775	0.0861592	0.0861592	-0.154346	0.996871	0.190607	0.129615	-0.131078	-0.106423	0.457148	-0.098797	0.171174	0.0988308	0.0484261	0.0988501	0.500393	0.138369	0.393804	0.921531	-0.232169	0.674887	0.909586	0.0712824	1.08398	0.643177	0.704343	0.166543	0.733147	0.390316	0.899654	1.05734	0.297122	-0.13691	0.572825	renewal	0.342364	0.0531824		0.193493	0.0822136		0.516046	0.0920469
renewal	-0.0483965	-0.3933	-0.196639	-0.165354	0.671696	0.0442589	0.0905837	0.0342494	-0.180048	1.02049	0.319919	0.143896	-0.106409	0.182222	0.354114	0.167722	0.0838707	0.123434	0.16419	0.106459	0.0442589	0.210108	-0.304899	0.15688	1.12743	-0.310616	0.711241	0	-0.2958	0.571802	-0.292475	-0.126547	0.553403	-0.398727	-0.06845	0.507373	0.313749	-0.216495	-0.189561	renewal	0.113068	0.0473147		0.117201	0.0680909		0.108245	0.100292
renewal	0.17898	0.304914	-0.0814596	-0.110036	0.443269	0.0988501	0.10079	0	-0.118563	0.73819	0.102725	-0.0790473	-0.207278	0.601756	-0.177863	0.104606	-0.118579	-0.068443	0	0.139775	0.415052	0.242878	0.724841	0.538374	1.04881	0.638299	0.500783	0.0988308	-0.247639	0.655508	-0.344025	-0.0814713	0.627809	-0.240437	-0.498825	1.47055	0.170023	0.516907	-0.124985	renewal	0.204202	0.052986		0.107983	0.0580794		0.316457	0.119734
renewal	-0.0341936	-0.129585	-0.159329	-0.0522621	0.518416	0.0968522	-0.0341936	0.0968325	0.386294	0.634923	-0.218301	-0.102683	-0.145232	-0.272421	-0.124985	-0.211012	-0.0483965	-0.0712422	-0.0522438	0.0684987	0.384265	0.204456	-0.115222	0.497261	-0.135482	0.23134	0.532168	0.0988308	-0.461399	0.418334	0.499222	-0.141126	0.243677	-0.551275	0.188545	0.408892	0.331899	-0.203472	-0.166523	renewal	0.0617982	0.0373688		0.0252381	0.0558991		0.104452	0.0761527
renewal	0.076559	-0.263679	-0.106427	-0.0988115	0.226223	0.0948121	0.0815064	0.0838594	0.170034	0.506214	0.555868	0	-0.123403	-0.2262	-0.182202	0.468964	0.0484359	-0.0592734	0	0.208244	0.323556	0.081524	0.47763	1.03795	-0.19161	-0.182212	-0.219192	0.0927169	-0.385779	-0.254636	0.278108	-0.0765341	-0.241245	0.147903	0.576223	-0.376034	0.505827	0.220982	-0.120204	renewal	0.0809154	0.0396849		0.0849657	0.0521129		0.07619	0.0880422
renewal	0	0.27387	-0.0987922	-0.0739355	-0.334236	0.0988501	0.10079	0.0484261	-0.266625	0.535098	0.221865	0	0.27028	-0.11179	-0.129592	0.362291	-0.249213	0.0861592	0.071269	0.0838821	-0.259196	0.0442481	-0.132565	0.382223	-0.243662	-0.189564	-0.275282	0	-0.221847	1.17394	-0.230487	0.0927169	-0.324754	-0.335408	0.462671	-0.249207	0.554457	0.49844	-0.259198	renewal	0.0352852	0.0413993		0.0299715	0.0498604		0.0414845	0.0949495
renewal	-0.0341936	-0.196641	-0.0861149	0.208235	-0.242052	0.0988501	0.0968325	0	-0.180048	0.513112	-0.0838196	-0.0739355	-0.0838252	-0.210086	-0.118579	-0.143867	-0.126547	0.0927169	0	0.0988501	-0.132575	0.331317	-0.0765154	0.813461	0.356857	0.552695	0.330136	0.0815064	-0.170009	0.675465	0.347427	-0.110036	0.0765715	0.459281	-0.268819	-0.0483571	0.241256	0.208241	-0.156859	renewal	0.077947	0.0346588		-0.028747	0.0386351		0.202423	0.0709029
renewal	0	-0.189561	0.562158	0.108262	-0.223594	0.0988501	0.0927169	0.098826	-0.193635	0.654612	-0.188525	-0.0883776	-0.111781	0.28021	-0.0624847	-0.209153	0.182222	0.094802	-0.0592814	0.0884207	0.230494	0.228799	-0.138331	-0.400681	-0.202514	0.361208	-0.1492	0.0988308	-0.161768	-0.314983	0.630295	0.0484359	0.327759	-0.33946	0.956475	0.712061	0.268823	-0.16652	0.113555	renewal	0.0778965	0.0401631		0.0554848	0.0531938		0.104043	0.0883827
renewal	-0.0441726	-0.0522529	0.0739871	-0.0655389	0.633693	0.0838821	0.094802	0.0968325	-0.0926757	0.452427	-0.264418	0.0988308	-0.0341657	-0.215588	0.242065	0.261465	-0.068443	0.0968325	0	0.0968522	-0.249213	0.363368	-0.128068	0.376044	1.10273	0.594573	0.241264	0.0988308	-0.0624847	0.187508	-0.249215	-0.088356	0.384266	-0.301038	1.27766	-0.234676	0	0.58196	0.220095	renewal	0.141274	0.0447478		0.0545334	0.0482722		0.24247	0.10094
renewal 1-10	0.0498089	0.068936	0.0320042	0.00537415	0.406703	0.0889285	0.0808817	0.0644011	-0.0912585	0.727461	0.0783832	0.0168059	-0.0834654	0.0239759	0.0487272	0.134113	0.0114974	0.0488619	0.020661	0.0989831	0.125703	0.223237	0.174032	0.526719	0.383	0.343605	0.360525	0.078059	0.0327251	0.450949	0.218891	0.00934732	0.314303	-0.0436231	0.478184	0.46111	0.303394	0.167918	0.0685868	renewal 1-10	0.166883	0.0246401		0.0932137	0.0390586		0.252831	0.0403967
renewal 2-10	0.0143178	0.0123073	-0.0261246	-0.0494544	0.310032	0.0949978	0.0788874	0.0605761	-0.069957	0.672438	0.070658	0.00314426	-0.0747658	-0.00870209	0.0286247	0.0780244	-0.0139416	0.0437574	0.0191511	0.109981	0.13967	0.205007	0.0778529	0.480338	0.292266	0.263401	0.286834	0.0712032	-0.102528	0.417346	0.149244	-0.0351526	0.264515	-0.129872	0.391682	0.360882	0.298128	0.144792	-0.0123173	renewal 2-10	0.126083	0.0231026		0.0711249	0.0360905		0.190201	0.041581
REN 1-2	0.201753	0.667798	0.20633	0.151591	1.18681	0.0870399	0.092495	0.0924926	-0.218659	1.10977	0.169259	0.134688	-0.14642	0.105827	0.343399	0.270057	0.205812	0.0968164	0.0413377	0.0494251	0.250196	0.262837	0.716725	0.932838	0.483721	0.870163	0.966664	0.105522	1.16699	0.698279	0.775031	0.288195	0.747773	0.561464	1.07818	1.21025	0.323951	0.119569	0.684775	REN 1-2	0.438224	0.0520485		0.242753	0.0777185		0.666274	0.0791218

## Sheet: BOS Context (Ethnic Sample)
	SCR Sqrt Transformed							SCR Sqrt Transformed					SCR Sqrt Transformed					SCR Sqrt Transformed				SCR Sqrt Transformed					SCR Sqrt Transformed						SCR Sqrt Transformed			SCR Sqrt Transformed
	f	f	f	f	f	f	f	f	f	f	f	f	f	f	f	f	f	f	f	f	m	m	m	m	m	m	m	m	m	m	m	m	m	m	m	m	m	m	m			All			Female			Male
	White	White	White	White	White	White	White	White	White	White	White	White	White	White	White	White	White	White	White	White	White	White	White	White	White	White	White	White	White	White	White	White	White	White	White	White	White	White	White			White			White			White
	ARAT	LILA	QK	RIEN	SD001	SD003	SD008	SD011	SD023	SD034	SD043	SD048	SD049	SD053	SD055	SD058	SD059	SD062	SD066	SW	ACRI	ALWI	ANEN	BP	DI	DR	JD	SD004	SD006	SD009	SD026	SD027	SD036	SD038	SD073	SD076	SD077	SD078	SD080			Average	STD Err		Average	Stdev		Average	Stdev
habit	0.686079	-0.17	0.141421	0.675756	0.407456	-0.187617	-0.192614	0	0	0.874778	0.263629	0.161864	-0.156865	0.351343	-0.152971	-0.100995	0.246864	0.80647	-0.165227	1.29615	0.308058	-0.0765506	0.333078	0.173205	0.479583	0.264575	0.574456	0.389314	0.833154	0.0968504	0.877496	-0.1	-0.0712039	0.775103	-0.364434	0.457576	0.494898	-0.145258	-0.335408		habit	0.25	0.0640072		0.239276	0.0963919		0.261289	0.0861148
habit	-0.290517	0.0442719	0	-0.242899	-0.167631	-0.155614	-0.221811	-0.0926823	0	-0.437498	-0.113578	0.0342053	0.729407	0.0342053	-0.193649	-0.126491	0.123288	-0.253097	0.0396232	0.932738	-0.147986	-0.0712741	0.161864	-0.141421	0.223607	0.331662	0.43589	-0.195704	0.552696	0.126491	-0.173205	-0.2	-0.155614	0.316231	0.266646	0.295127	0.347429	-0.11	-0.32355		habit	0.0302862	0.0474417		-0.0178864	0.0724037		0.0809941	0.0604133
habit	0.31257	-0.221811	-0.1	-0.32834	-0.136748	-0.0905539	-0.177874	-0.0947629	0.0342053	0.614285	0.233024	-0.108167	-0.134164	-0.131149	-0.394292	-0.0883742	0.0712741	-0.1249	-0.0790569	0.264575	-0.128062	-0.0483735	0.115326	0	-0.141421	0.1	0.479583	-0.173494	0.350224	0.218403	0.2	0.141421	-0.151658	0.397258	-0.219089	-0.180053	-0.0738918	0.113578	-0.448084		habit	-0.00329721	0.0376843		-0.0340129	0.052541		0.0290351	0.0545275
habit	-0.242074	0.340615	0.173205	-0.377589	-0.178885	0.0593296	-0.145258	0.143875	0.149226	-0.281592	0.503509	0	-0.20347	0.0484768	-0.104403	-0.0967988	-0.06245	-0.250799	-0.0861394	-0.282843	-0.198494	0	0.18868	-0.1	-0.141421	0.223607	0.43589	0.131149	-0.118743	0.379661	0.244949	0.173205	-0.155614	-0.136748	-0.0967988	-0.113578	-0.0967988	0.172313	-0.309354		habit	-0.0105683	0.0348882		-0.0447033	0.0502066		0.0253632	0.0483096
habit	0.321741	-0.289137	0.1	-0.298998	-0.115326	-0.0441588	0.560763	0.0948156	0.117047	-0.504273	-0.253772	0.052345	-0.136748	-0.0592453	-0.318686	0	0.275318	-0.126491	0.404085	0.173205	-0.0684105	-0.0483735	0.0484768	-0.141421	0.141421	-0.173205	-0.2	0.115326	-0.0592453	0.679212	-0.173205	-0.1	-0.111803	-0.117047	0.748174	-0.141067	-0.0684105	-0.0441588	0.182209		habit	0.0107938	0.0422691		-0.00237574	0.0600238		0.0246564	0.0609777
habit	-0.117047	-0.156865	0	-0.531796	-0.108167	-0.1249	0.665563	0.0442719	-0.0684105	0.514633	-0.117047	0.139642	0.448524	-0.100995	-0.277489	-0.0712741	0.0739594	-0.172337	-0.100995	0.43589	-0.170003	0.0559464	-0.154272	0	0	0.223607	0.458258	-0.0765506	0.29189	0.138203	-0.2	-0.173205	-0.0987927	-0.0838451	0.200499	-0.139642	-0.0441588	0.280179	-0.189473		habit	0.0177897	0.0394068		0.018758	0.0652498		0.0167704	0.0447046
habit	-0.165227	-0.159374	0	-0.218403	-0.150665	-0.0947629	0.415526	0.06253	0.0906091	0.690335	-0.164012	0.0765506	-0.132665	-0.117047	-0.0967988	-0.0967988	-0.06245	-0.121655	-0.111803	0.1	-0.166433	-0.0441588	-0.0712741	-0.1	0	-0.223607	-0.173205	-0.120416	0.35576	-0.172337	-0.1	0.141421	-0.06245	-0.106301	-0.0988433	-0.0712741	0	-0.11	-0.356849		habit	-0.0445149	0.0300149		-0.0128056	0.0490474		-0.077893	0.0333205
habit	0	0.115326	0.1	-0.863312	-0.0522494	0.052345	-0.276043	0.0484768	0.0988433	-0.685508	-0.164012	0	0.213789	-0.055857	-0.108167	-0.0654981	0.0342053	-0.0861394	-0.055857	0.774597	-0.184391	0.0655744	0.0906091	0	0.223607	-0.173205	-0.173205	-0.0394968	0.721872	-0.129615	0	0.2	0	-0.0838451	-0.0948156	0.356856	0	-0.0790569	-0.347982		habit	-0.0159527	0.0452352		-0.0487531	0.0723334		0.018574	0.0540771
HBT 1-10	0.0631907	-0.0621218	0.0518283	-0.273198	-0.0627768	-0.0732414	0.0785315	0.0258155	0.05269	0.0981449	0.0234675	0.0445551	0.0784759	-0.00378353	-0.205807	-0.0807788	0.0875011	-0.0411186	-0.0194214	0.461789	-0.0944653	-0.0209012	0.0890608	-0.0387047	0.0981719	0.0716793	0.229708	0.00376598	0.365951	0.167109	0.0845044	0.0103553	-0.100892	0.120101	0.0426673	0.0579929	0.0698834	0.00969942	-0.266061		HBT 1-10	0.0293171	0.0220685		0.0121871	0.0320902		0.0473487	0.0305121
HBT 2-8	-0.0257934	-0.0467106	0.0390293	-0.408763	-0.129953	-0.0569021	0.117266	0.0295034	0.0602171	-0.0128026	-0.0108413	0.0277967	0.112096	-0.0545159	-0.213355	-0.0778907	0.064735	-0.162203	0.001408	0.342595	-0.151969	-0.0129513	0.0542012	-0.0689775	0.0436846	0.0441227	0.180459	-0.0513123	0.299208	0.177146	-0.0287802	0.0261204	-0.105133	0.026529	0.100825	0.000909633	0.00916695	0.0318362	-0.256155		HBT 2-8	-0.00220907	0.0218379		-0.0202542	0.0331535		0.0167857	0.0283931
																																										#DIV/0!	#DIV/0!		#DIV/0!	#DIV/0!		#DIV/0!	#DIV/0!
cond	0.625317	0.900739	0.3	1.35454	-0.120416	0.438395	0.255343	0.186548	0	0.879899	0.475581	-0.0342053	-0.224499	0.176918	0.601757	0.769032	0.293087	0.145258	0.714527	0.424264	0.215615	0.163095	1.15024	0.316228	0.331662	1.0198	0.67082	-0.111803	0.934999	-0.0593296	1.0198	-0.1	0.227156	1.22075	0.77837	0.993141	0	0.531437	1.45438		cond	0.485089	0.0718893		0.408104	0.087917		0.566125	0.114435
cond	0.659668	-0.188414	0.583095	1.17244	0.0712741	-0.143875	-0.0967988	0.0684836	0.0927362	1.37954	0.520296	-0.141067	0.590288	0.214702	-0.146629	0.594902	-0.11	-0.123288	0.0927362	-0.447214	0.271723	0.141067	0.502341	0.1	-0.223607	-0.282843	1.03441	0.405533	0.666735	-0.0441588	0.761577	0	0.536921	1.38208	1.10397	-0.382725	0.0988433	0.394299	0.780875		cond	0.30487	0.0774689		0.232144	0.10706		0.381423	0.11241
cond	-0.342889	0.511204	-0.282843	0.909371	0.146595	-0.158114	-0.214709	0.218403	0.0559464	0.992947	0.297825	-0.151658	0.34004	-0.135647	0.699888	-0.180053	-0.136748	-0.193649	0.655508	1.11355	0.111828	0.302985	0.787106	0.331662	-0.360555	0.331662	0.574456	-0.0926823	-0.11	-0.182209	-0.331662	0.3	0.632151	-0.548075	0.675462	-0.27313	0	0.138203	-0.1249		cond	0.161725	0.0677991		0.207249	0.103238		0.113805	0.0884764
cond	0.422055	0.503118	0.984886	-0.206398	0.443707	-0.147986	0.221811	0.0927362	0.0988433	0.882781	0.346305	-0.134164	0.41646	0.138203	-0.232164	-0.1249	0.0988433	-0.134164	0.302985	-0.4	0.301696	0.318695	0.451566	0.223607	-0.282843	-0.34641	-0.479583	-0.113578	-0.286356	-0.0712741	-0.2	0.387298	0.221865	-0.445457	-0.449393	-0.444141	-0.0441588	-0.118743	1.14086		cond	0.085554	0.0638114		0.178648	0.0819297		-0.0124395	0.0956361
cond	0.555164	-0.239583	0.538516	0.932279	0.178885	-0.0814862	0.0791202	0.0968504	0.0988433	0.74241	0	0.0765506	0.430302	-0.237065	1.16709	-0.10247	-0.0522494	-0.195704	-0.151658	0.173205	-0.131081	0.207364	-0.273861	0.1	-0.223607	-0.2	-0.244949	-0.0967988	0.324767	-0.0987927	0.479583	-0.141421	0.972876	-0.272397	0.635536	-0.283725	-0.139642	0.222711	-0.484122		cond	0.111832	0.0627982		0.20045	0.089593		0.0185495	0.0850149
cond	0.370816	-0.237065	-0.4	1.18783	-0.371331	-0.0765506	-0.226274	-0.06245	0	0.864674	-0.0861394	-0.187617	0.801855	-0.0684105	-0.321121	-0.217403	-0.167631	0.248439	-0.197737	-0.565685	-0.282281	0.223607	-0.286356	0.1	-0.387298	-0.412311	0.447214	-0.0394968	0.47763	-0.131149	-0.412311	-0.316228	-0.468121	-0.531062	-0.318689	-0.276043	-0.281592	-0.256905	-0.305614		cond	-0.0812515	0.0631999		0.0144099	0.102554		-0.181948	0.0672605
cond	-0.620606	-0.367102	-0.447214	-0.545218	-0.533264	-0.117047	-0.0814862	0.0968504	0.0342053	0.287054	-0.425269	-0.209045	-0.262869	-0.118743	-0.37133	-0.268142	-0.176635	0.476809	-0.241247	-0.640312	-0.394291	-0.185472	-0.369216	-0.223607	-0.458258	-0.447214	-0.458258	-0.143875	0.118743	0.443708	-0.469042	-0.374166	-0.476392	-0.642563	-0.426652	-0.220907	-0.306105	-0.325955	-0.42711		cond	-0.264545	0.0432381		-0.226531	0.0655504		-0.304559	0.0561568
cond	-0.233024	-0.0838451	-0.244949	0.439287	-0.158101	0.0559464	0.181108	-0.0905539	0.0968504	0.0906091	-0.159374	-0.154272	-0.126547	0.185472	0.683227	-0.0905539	-0.113578	0.738984	-0.131085	-0.141421	-0.0441402	0.185472	0.0739594	-0.173205	-0.223607	-0.264575	-0.282843	-0.134164	-0.240416	0	-0.141421	-0.223607	-0.341175	0.30555	-0.265165	-0.279508	-0.20347	-0.168819	0.598175		cond	-0.027661	0.0430414		0.037209	0.0637454		-0.0959453	0.0548423
cond	-0.32834	-0.297825	-0.424264	-0.478846	-0.411261	-0.149332	-0.135647	-0.108167	0	-0.374992	-0.236432	-0.141067	-0.218296	0.0484768	0.442386	-0.201546	-0.104403	-0.415047	-0.156865	-0.458258	-0.32715	-0.165227	0.399222	0.824621	-0.282843	0.316228	-0.282843	-0.207364	-0.249199	0.513111	-0.43589	-0.331662	-0.42527	-0.507748	-0.337733	-0.308058	-0.246779	-0.208327	-0.273861		cond	-0.171449	0.0474056		-0.207486	0.0483094		-0.133514	0.0836016
cond	-0.237908	-0.227156	-0.360555	1.27153	-0.333653	-0.0441588	-0.118743	0.0655744	0.134164	-0.228692	0.663211	-0.1249	-0.183303	-0.100995	-0.232164	-0.134164	-0.141067	0.342332	-0.201546	-0.509902	-0.198617	-0.104403	-0.284956	0.141421	-0.374166	-0.374166	0.489898	0.197737	-0.212838	-0.113578	-0.374166	-0.264575	-0.483311	-0.527372	0.663206	-0.198494	-0.271662	-0.128075	-0.238747		cond	-0.086127	0.0574629		-0.0351046	0.0894602		-0.139835	0.0714405
Cond 1-10	0.0870253	0.027407	0.0246673	0.603681	-0.108757	-0.0424208	-0.0136277	0.0564275	0.0611589	0.551623	0.1396	-0.120145	0.156343	0.0102911	0.229095	0.00447022	-0.0610381	0.0889969	0.0685619	-0.145177	-0.0476698	0.108718	0.215004	0.174073	-0.248512	-0.0659824	0.146832	-0.0336492	0.142407	0.0256328	-0.0103527	-0.106436	0.0396699	-0.0566287	0.205891	-0.167359	-0.139457	0.00798246	0.211994		Cond 1-10	0.0518036	0.0271642		0.0809092	0.0434033		0.0211662	0.0316652
Cond 2-10	0.0272151	-0.0696299	-0.00592523	0.520253	-0.107461	-0.0958448	-0.0435133	0.0419698	0.0679543	0.515148	0.102269	-0.129693	0.198659	-0.00822305	0.187688	-0.0804811	-0.100385	0.0827456	-0.00321201	-0.208448	-0.0769236	0.102676	0.111089	0.158278	-0.312976	-0.186625	0.0886112	-0.0249654	0.0543407	0.035073	-0.124815	-0.107151	0.0188381	-0.19856	0.142283	-0.296304	-0.154952	-0.0501791	0.0739508		Cond 2-10	0.00366086	0.0277984		0.0445542	0.0429158		-0.0393848	0.0331883
P Cond	0.659668	0.900739	0.984886	1.35454	0.443707	0.438395	0.255343	0.218403	0.134164	1.37954	0.663211	0.0765506	0.801855	0.214702	1.16709	0.769032	0.293087	0.738984	0.714527	1.11355	0.301696	0.318695	1.15024	0.824621	0.331662	1.0198	1.03441	0.405533	0.934999	0.513111	1.0198	0.387298	0.972876	1.38208	1.10397	0.993141	0.0988433	0.531437	1.45438		P Cond	0.720528	0.0640233		0.666099	0.0899041		0.777821	0.0917923
																																										#DIV/0!	#DIV/0!		#DIV/0!	#DIV/0!		#DIV/0!	#DIV/0!
ext early	-0.201541	-0.0441588	-0.141421	1.17227	-0.177764	0.0712741	0.562853	0.06253	0.0684836	1.08704	0.0968504	0.06253	-0.10247	-0.0765506	-0.533266	0.365508	-0.0838451	-0.278029	-0.0861394	0.842615	-0.146629	0	0.298496	-0.141421	-0.2	-0.173205	0.1	0.0394968	0.541992	0.378629	1.253	0.1	-0.134164	2.00205	0.376041	-0.0394968	-0.197737	-0.123288	-0.225345		ext early	0.163466	0.0808661		0.133338	0.100973		0.19518	0.129999
ext early	-0.167631	0.660257	-0.1	0.234734	-0.151658	0.0838451	-0.142478	0.0838451	0.0927362	-0.322943	0.44062	-0.0987927	-0.0838451	-0.11	-0.182209	-0.0790569	0	-0.230434	-0.152971	-0.360555	-0.164012	-0.06245	-0.220907	0	0.223607	1.12694	-0.223607	0.218403	0.271662	0.391812	-0.316228	0	-0.11	0.334247	-0.0765506	0.185472	-0.176635	-0.0738918	-0.193649		ext early	0.0140431	0.0466383		-0.0293267	0.0550401		0.0596955	0.0763791
ext early	-0.182196	-0.278029	-0.141421	1.3932	-0.126491	-0.108167	0.0927362	0.121847	0.0861974	-0.582286	-0.387292	-0.100995	-0.150665	0.610138	-0.147986	-0.0654981	0	-0.185472	-0.142478	0.4	-0.141067	0.0765506	-0.371333	-0.141421	0.282843	-0.3	-0.331662	-0.0739594	-0.276043	-0.106301	-0.360555	-0.141421	-0.145258	-0.565269	-0.186548	-0.294449	-0.145258	-0.121655	-0.185472		ext early	-0.0877727	0.0532594		0.00525736	0.0926886		-0.185699	0.0413178
ext early	-0.126547	-0.257682	0	-0.327747	-0.160624	-0.0654981	0.0394968	0.0559464	0.111803	-0.25	-0.20347	0.123288	-0.17	-0.247588	-0.126547	0.0396232	0	0.0394968	0	0.141421	-0.185472	-0.0684105	-0.117047	0.1	-0.282843	-0.244949	-0.141421	-0.0861394	-0.0684105	-0.111803	-0.244949	0.141421	-0.164012	-0.372905	0.463512	0.280179	-0.108167	0.0442719	-0.245357		ext early	-0.0717212	0.0278016		-0.0692313	0.0320237		-0.0743422	0.0470017
ext early	-0.149332	-0.209045	-0.1	-0.318067	-0.113578	-0.0342053	0.302985	0.0396232	0.100995	1.42	0.212838	0	-0.0883742	0.0712741	0.31257	-0.115326	0.0396232	-0.540541	-0.11	-0.264575	-0.155563	0.0765506	-0.0883742	-0.141421	-0.223607	-0.223607	-0.173205	0	0.249199	-0.139642	0.469042	0	-0.138203	-0.262107	-0.166433	-0.150665	-0.0926823	-0.06245	-0.245357		ext early	-0.0259399	0.0488075		0.0228434	0.0865391		-0.0772909	0.0414241
ext early	-0.129592	-0.138203	-0.1	-0.285657	-0.141067	0.0765506	-0.173494	0.0988433	-0.0883742	1.28711	0.0861974	0.0861974	0.0684836	0.06253	0.652522	-0.0790569	-0.0905539	0.866027	-0.0394968	-0.223607	-0.198494	0.0342053	-0.0441588	-0.1	-0.2	0.1	-0.282843	0.143875	-0.237065	0.705726	0	0.1	-0.0655744	-0.225389	-0.225389	-0.285657	-0.0712741	0.0739594	0.474344		ext early	0.0382467	0.053591		0.0897677	0.0882828		-0.015986	0.05888
ext early	-0.0592453	0.34911	0	-0.20347	-0.168819	0.0765506	0.0712741	0.0342053	0	0.346868	0.102956	0.0927362	-0.120416	-0.0926823	-0.469368	-0.0592453	0.137113	0.760089	-0.06245	0.141421	-0.191572	0.158114	0.104403	-0.1	-0.173205	-0.141421	-0.360555	-0.0883742	0.501949	0.0442719	-0.173205	0.141421	-0.123288	-0.168819	0.294449	-0.10247	0.0396232	-0.0592453	-0.191572		ext early	0.00736234	0.0364515		0.0438314	0.0556264		-0.0310261	0.0464756
ext early	0.151817	-0.265141	0.1	-0.12	-0.163095	0.0790569	0.164317	0.118603	0	-0.21919	0.237908	0.052345	-0.0883742	0.138203	-0.498037	0.0342053	0.113578	0.576562	-0.0738918	-0.1	-0.155563	0	0.0442719	0.1	-0.2	-0.316228	-0.282843	0.0655744	-0.241247	0.211896	0.547723	0.141421	0.0593296	-0.129585	0.406008	-0.0967988	0	-0.0684105	-0.121655		ext early	0.00519895	0.0351636		0.0119433	0.0495533		-0.00190033	0.0512275
ext early	0.0559464	-0.0790569	0	-0.200578	-0.167631	0.137113	0.123434	0	0.0814862	-0.222711	0.0739594	0.100995	-0.0947629	-0.318686	-0.190526	0	0.0765506	-0.286356	-0.0967988	0.360555	-0.172337	-0.0861394	0.100995	-0.1	0	-0.244949	0.141421	0.117047	-0.168819	-0.118743	1.54596	-0.1	-0.0814862	-0.138203	-0.121655	-0.139642	0	0.052345	-0.139642		ext early	-0.0077157	0.0466944		-0.0323533	0.0375848		0.0182186	0.0883506
ext early	0.251595	-0.0738918	0	0.256125	-0.100995	0.138203	0.382735	-0.111803	0.218403	-0.171172	-0.0483735	0.139642	-0.104403	-0.395282	-0.121655	0	0.052345	-0.21	0	0.2	-0.121655	0.0765506	-0.0441588	0	0.173205	-0.2	-0.223607	0.052345	0.135647	0.369758	-0.3	0.1	-0.106301	-0.131078	-0.147986	0.163095	0	0.0442719	-0.115326		ext early	0.0006726	0.0282529		0.0150736	0.04248		-0.0144863	0.0378024
X1 (1-10)	-0.0556726	-0.0335841	-0.0482843	0.160082	-0.147172	0.0454723	0.142386	0.050364	0.0671731	0.237271	0.0612194	0.0457947	-0.0934827	-0.0358644	-0.13045	0.0041154	0.0244811	0.0511342	-0.0764225	0.113728	-0.163237	0.0204971	-0.0337813	-0.0524264	-0.06	-0.0617416	-0.177832	0.0388268	0.0708863	0.16256	0.242079	0.0482843	-0.100896	0.0342943	0.0615449	-0.0480433	-0.075213	-0.0294093	-0.118903		X1 (1-10)	0.00358404	0.0163448		0.0191144	0.0221904		-0.0127637	0.024116
X1 (2-10)	-0.039465	-0.0324091	-0.0379357	0.047616	-0.143773	0.0426055	0.0956674	0.0490123	0.0670275	0.142853	0.0572604	0.0439352	-0.0924841	-0.0313437	-0.0856929	-0.0360394	0.0365174	0.0877079	-0.0753429	0.0327401	-0.165082	0.0227746	-0.070701	-0.0425381	-0.0444444	-0.0493568	-0.208702	0.0387524	0.0185412	0.138553	0.129754	0.0425381	-0.0971993	-0.184345	0.0266008	-0.0489929	-0.0615993	-0.0189783	-0.107076		X1 (2-10)	-0.0141807	0.013769		0.00642283	0.0165108		-0.0358685	0.0216261
																																										#DIV/0!	#DIV/0!		#DIV/0!	#DIV/0!		#DIV/0!	#DIV/0!
ext late	0.219317	-0.113578	0.1	1.74866	-0.147986	0.0927362	-0.10247	0.0739594	0.100995	0.663799	0.573167	0.0684836	0.284429	0.442828	-0.0947629	-0.177764	0	0.596214	-0.168819	1.00499	-0.0739594	-0.0905539	0.703232	0.1	-0.331662	1.14018	-0.264575	0.18	-0.258457	0.202485	0.728011	0.141421	0.0968504	1.38208	-0.117047	-0.159374	0.0442719	-0.158101	-0.318073		ext late	0.207972	0.076879		0.25821	0.106838		0.155091	0.112366
ext late	0.492131	0.0342053	-0.1	0.118743	-0.143875	0.0342053	-0.0655744	0.0838451	0.139642	0.36067	-0.251595	0.0684836	0.126491	-0.100995	-0.0592453	-0.135647	0.0593296	-0.565267	-0.1249	-0.387298	-0.132665	0.0396232	0.31257	0	-0.173205	-0.244949	0.74162	-0.10247	0.274591	-0.106301	-0.264575	0.173205	0.0394968	-0.445897	0.812258	-0.23388	0.0861974	0.143875	-0.230434		ext late	0.00698489	0.0450164		-0.0208325	0.0524734		0.0362663	0.0750274
ext late	-0.194679	-0.055857	0.1	-0.145258	-0.10247	0.0712741	-0.0967988	0.0884308	0	-0.214709	-0.0789937	0	-0.0483735	0.280891	0.0559464	-0.0967988	0	0.299166	-0.111803	-0.316228	-0.0861394	0.104403	-0.111803	0.1	-0.141421	-0.173205	-0.173205	0.350783	-0.232164	0.418334	-0.2	0.173205	-0.055857	-0.432104	-0.17	0.685794	0	-0.128075	0.41973		ext late	-0.0055894	0.0355803		-0.028313	0.0339092		0.0183302	0.0643912
ext late	0.616826	-0.0883742	0.1	1.65914	-0.152971	0.0988433	-0.0712741	0.118603	0.0988433	0.757514	0.168819	0.0988433	-0.156865	-0.192614	0.424359	0.197737	0.0712741	0	-0.10247	-0.1	-0.0765506	0.236432	0.0559464	-0.1	-0.2	-0.244949	-0.173205	-0.131149	-0.24454	0.54199	-0.264575	0.141421	0.0342053	-0.414102	-0.242899	0.278747	0	-0.1249	-0.206398		ext late	0.0618386	0.0581759		0.177312	0.096011		-0.0597119	0.0531314
ext late	0	0.0739594	0	0.72484	-0.104403	0.0559464	-0.1249	0.0712741	0.0814862	-0.215639	0.237908	0	0.553753	0.800392	-0.0947629	-0.11	0.0655744	-0.298496	0	-0.2	-0.0655744	-0.0592453	-0.177764	0	-0.141421	-0.2	0.2	0.0484768	-0.487334	-0.21	-0.223607	0	0.0655744	-0.34629	-0.135647	0.197737	0	0	-0.21		ext late	-0.0058503	0.0408653		0.0758466	0.066134		-0.0918471	0.0396951
ext late	-0.108167	0.0684836	0.1	0.233024	-0.142478	-0.0342053	0.0968504	0.0948156	0.141067	-0.0790569	-0.172337	0	-0.168819	0.141067	-0.0342053	-0.362282	-0.0967988	-0.10247	0.0927362	0.412311	-0.0905539	0.06253	-0.161864	0.1	-0.1	-0.1	-0.141421	0.0394968	0.386296	0.181108	0.141421	-0.141421	0	0.603704	-0.164317	0.529228	0	0.0927362	-0.185472		ext late	0.0290001	0.0323329		0.00397678	0.038229		0.0553405	0.0532084
ext late	-0.314325	0	0	-0.325352	-0.168819	-0.121655	0.0838451	-0.0905539	0.0906091	-0.1249	0.052345	0	-0.192614	-0.136748	0.156844	-0.117047	0	-0.20347	0	0	0.0394968	-0.0765506	-0.292404	0	-0.141421	-0.141421	-0.223607	0.052345	0.664092	-0.226207	-0.1	0.141421	0.0342053	-0.20445	-0.135647	0.425741	0.0927362	0.0655744	-0.0838451		ext late	-0.03902	0.0300276		-0.070592	0.0292705		-0.00578636	0.0532501
ext late	-0.138203	0	0.1	-0.304302	-0.117047	0.0442719	-0.0684105	0	0.0988433	-0.176635	0	0.0396232	-0.128075	0.23134	-0.0712741	0.288444	0.0790569	-0.20445	0	0.173205	0.0559464	0.0968504	0.145258	0.1	0	-0.173205	-0.2	0.100995	-0.335984	0.261534	-0.141421	0.1	-0.113578	-0.199499	0.668485	-0.308717	0.139642	0	-0.115326		ext late	-0.00186236	0.0305535		-0.00768064	0.0332317		0.00426214	0.0530483
ext late	-0.0739594	0.0739594	0.1	1.04396	-0.06245	0.142478	0.132665	0.0765506	0	-0.0655744	-0.12	0.106301	-0.120416	0.0948156	1.6059	-0.0765506	-0.10247	0.374481	0	0.282843	0.0342053	-0.0483735	-0.154272	0.1	0	0.387298	-0.173205	-0.104403	0.661737	0.508524	0.2	0.2	-0.0926823	-0.215639	-0.118743	1.16089	0.0814862	0.142478	-0.154359		ext late	0.149422	0.06163		0.170626	0.0952168		0.127102	0.0795708
ext late	-0.104403	-0.0522494	0.141421	1.60164	0.0484768	0.1249	0.199499	0	0.0988433	-0.139642	0.0442719	0	-0.189473	0.108167	-0.339454	-0.0790569	0	-0.118743	-0.0790569	-0.3	-0.106301	0.0814862	0.538012	0.1	0	-0.173205	0	-0.0814862	0.174642	0.434816	-0.264575	0.2	0.0394968	-0.176635	-0.0593296	0.301662	0.0684836	-0.108167	-0.330126		ext late	0.0411259	0.0508867		0.0482568	0.0876702		0.0336197	0.0517184
X2 (1-10)	0.0394539	-0.0059451	0.0641421	0.635509	-0.109402	0.0508795	-0.00165674	0.0516925	0.085033	0.0765827	0.0453586	0.0381735	-0.00399622	0.166914	0.154934	-0.0668965	0.00759668	-0.0223036	-0.0494313	0.056982	-0.0502096	0.0346601	0.0856912	0.05	-0.122913	0.00765392	-0.0407599	0.0352589	0.0602878	0.200628	-0.0389321	0.112925	0.00477116	-0.0448829	0.0337114	0.287783	0.0512818	-0.00745785	-0.14143		X2 (1-10)	0.0444022	0.0205787		0.060681	0.0337318		0.0272667	0.0232168
X2 (2-10)	0.019469	0.00601413	0.0601579	0.511825	-0.105115	0.0462287	0.00954468	0.0492184	0.0832594	0.0113364	-0.0132868	0.0348057	-0.0360435	0.136257	0.182678	-0.0545779	0.00844075	-0.0910278	-0.036166	-0.048352	-0.0475707	0.0485728	0.0170755	0.0444444	-0.0997188	-0.118182	-0.0158915	0.0191766	0.0957039	0.200422	-0.124148	0.109759	-0.00545987	-0.203435	0.0504624	0.337467	0.0520606	0.00928023	-0.121803		X2 (2-10)	0.0262278	0.0203748		0.0387333	0.0293957		0.013064	0.0286358
																																										#DIV/0!	#DIV/0!		#DIV/0!	#DIV/0!		#DIV/0!	#DIV/0!
																																										#DIV/0!	#DIV/0!		#DIV/0!	#DIV/0!		#DIV/0!	#DIV/0!
recall	0.880343	-0.165227	-0.141421	0.93646	0.27313	-0.1249	0.0484768	0.499221	0.0988433	0.597522	0.660261	0	0.60176	0.355211	0.45243	0.0927362	0.252389	0.165227	0.0838451	0.509902	-0.139642	0.243721	0.391315	0.387298	0.244949	0	0.894427	0.69513	0.631221	0.240416	0.387298	0.2	0.0814862	0.104403	0.466871	0.914513	0.106301	0.256125	1.05178		recall	0.339329	0.0522066		0.30381	0.0735809		0.376717	0.0751231
recall	-0.217486	-0.165227	0	-0.316228	0.0906091	0	-0.123288	0	0.121847	0.0442719	0.411273	0	-0.187617	-0.120416	1.06581	0	-0.0814862	-0.0592453	-0.0441588	-0.223607	-0.135647	-0.0342053	0.387303	0.2	0.3	0	-0.173205	-0.0712741	-0.135647	0.142478	-0.223607	0.173205	0.359585	0.0988433	0	-0.177764	0.0968504	-0.06245	-0.106301		recall	0.0213644	0.0390725		0.00975245	0.0654901		0.0335876	0.0428232
recall	-0.21095	-0.136748	0	0.52478	-0.181108	-0.132665	-0.0861394	-0.0814862	0.137113	-0.216564	0.613015	0.0988433	0.703507	0.581623	-0.0947629	-0.115326	-0.0342053	-0.0790569	-0.0790569	-0.141421	-0.126491	-0.0838451	-0.0987927	0.685565	-0.1	0	-0.173205	-0.176635	0.0593296	0.256178	-0.141421	-0.173205	-0.369223	0.104403	0.251595	0.160624	0.106301	0.422977	-0.126547		recall	0.0396666	0.0436044		0.0534696	0.0666153		0.0251372	0.0573203
recall	-0.150665	-0.128075	0.1	-0.318069	-0.135647	-0.108167	-0.0738918	0.0968504	0	-0.20347	-0.132665	0.139642	-0.155614	-0.0394968	-0.480473	-0.108167	0	0	0	0	-0.104403	0.0790569	0.223607	-0.1	-0.1	0.1	-0.2	0.0968504	-0.227816	0.0342053	-0.264575	0	-0.397253	-0.0926823	0.457576	-0.196723	0.0927362	-0.108167	-0.181108		recall	-0.0663231	0.0273388		-0.0848953	0.0323589		-0.0467735	0.0450992
recall	-0.190526	-0.0926823	0.1	-0.258457	-0.141067	0.111803	-0.150665	-0.106301	-0.0342053	0.228035	0.228692	0.0988433	-0.181125	-0.0861394	-0.115326	-0.106301	0.104403	0.0790569	0	-0.141421	0.0684836	0.0655744	0.414583	-0.141421	-0.1	0.1	-0.2	0.115326	0.425741	0.129615	0.632456	0.173205	-0.392804	0.0396232	0.96764	0.308058	0.0906091	-0.0654981	-0.187617		recall	0.0459023	0.0407433		-0.0326692	0.0317872		0.128609	0.0730047
recall	-0.152971	-0.113578	0.141421	-0.236432	-0.106301	-0.06245	0.0739594	-0.0712741	0	0.404568	-0.163095	0.052345	-0.0483735	0.344606	1.15143	-0.0441588	-0.0926823	0.0927362	0.0968504	0.1	0.0988433	0.106301	0.171172	-0.2	0.1	0.141421	-0.1	0.298496	0.380178	0.198746	0.3	0.141421	-0.272397	0	0.239583	0.592927	0.0838451	0.261534	-0.156865		recall	0.0962001	0.0414981		0.0683299	0.0673362		0.125537	0.0482826
recall	0.113578	0	0	1.2723	-0.173494	-0.11	0.0396232	-0.0947629	0	0.0884308	-0.142478	0.121847	-0.0790569	-0.104403	-0.278029	0.0342053	0	0.0988433	0	0	0.192614	-0.055857	0	-0.1	0.1	0.1	-0.141421	0.236432	-0.223607	-0.163095	-0.141421	-0.141421	-0.180053	0.0814862	0.539459	0.218403	0.0948156	0.0814862	1.52505		recall	0.0720379	0.0557871		0.0393303	0.0688595		0.106467	0.0899405
recall	0.10247	-0.0738918	0	-0.34232	-0.0861394	0	-0.0684105	0	0	-0.128075	-0.06245	0.0927362	1.35871	0.211896	-0.164012	-0.0765506	0	0.0968504	0.0968504	0	0.0988433	0.0906091	-0.108167	-0.1	-0.1	0.141421	0	0.266646	-0.0654981	-0.0765506	0.244949	0.1	-0.250799	0.0988433	1.17244	-0.151658	0.0968504	-0.0947629	0.389317		recall	0.0694909	0.0505667		0.0478832	0.0738206		0.0922358	0.0704931
recall	-0.0838451	-0.0654981	0.141421	-0.225389	-0.123288	-0.0342053	-0.0814862	-0.0861394	-0.0684105	-0.182209	0.37915	0.0968504	0.328356	-0.120416	-0.331301	-0.0684105	0	0.0988433	-0.0342053	0	0.270185	-0.113578	0.0484768	0.173205	0.331662	0.1	-0.141421	-0.186548	-0.195704	-0.142515	0.141421	0.1	-0.142478	0.0968504	-0.236432	0.508522	0.0861974	0.100995	-0.297153		recall	0.00106425	0.0305481		-0.0230091	0.0377204		0.0264046	0.0489216
recall	0.295127	0.0396232	0.1	-0.187617	-0.167631	0	-0.0861394	0.11	0	-0.123288	0.166433	0.0838451	-0.224499	0.0684836	-0.174642	-0.0883742	0.0968504	0.142478	0.0396232	0.1	0.0861974	0	0.0396232	0.2	0	0.141421	-0.141421	0.474346	-0.104403	-0.113578	-0.2	0	-0.194679	0.1249	-0.104403	-0.143875	0.104403	0	0.55481		recall	0.023426	0.0275677		0.00951364	0.0309609		0.0380706	0.0469565
recall (1-10)	0.0385075	-0.0901304	0.0441421	0.0849032	-0.0750936	-0.0460583	-0.0507961	0.0266108	0.0255188	0.0509222	0.195814	0.0784953	0.211605	0.109095	0.103112	-0.0480346	0.0245268	0.0635733	0.0159748	0.0203452	0.0308983	0.0297778	0.146912	0.100465	0.0676611	0.0824264	-0.0376247	0.174877	0.0543795	0.05059	0.07351	0.0573205	-0.175862	0.065667	0.375432	0.203303	0.095891	0.0792239	0.246537		recall (1-10)	0.0642158	0.0159396		0.0391516	0.0179057		0.0905992	0.0258714
recall (2-10)	-0.0550297	-0.0817863	0.0647603	-0.0097142	-0.113785	-0.0372982	-0.0618265	-0.0259015	0.0173716	-0.00981113	0.144208	0.087217	0.168254	0.0817486	0.0642986	-0.0636758	-0.000791138	0.0522784	0.00843367	-0.0340499	0.0498473	0.00600626	0.119756	0.0685944	0.0479625	0.0915849	-0.141186	0.117071	-0.00971399	0.0294982	0.0386446	0.0414672	-0.204456	0.061363	0.365273	0.124279	0.0947343	0.0595683	0.157065		recall (2-10)	0.0336477	0.0157222		0.00974507	0.0167712		0.0588084	0.0262685
																																										#DIV/0!	#DIV/0!		#DIV/0!	#DIV/0!		#DIV/0!	#DIV/0!
renewal	1.20026	0	0.141421	0.874555	0.198746	0.0988433	-0.0814862	0.216564	0.0988433	0.960347	0.194679	-0.131085	-0.136748	0.135647	0.613011	0.451132	0.0861974	0.746871	0.20445	0.264575	0.152971	0.18868	0.621241	0.141421	0.173205	0.2	0.538516	0.737661	-0.41739	0.345169	0.655744	0.141421	-0.11	0.173438	0.719428	0.669073	0.0484768	0.467293	1.80299		renewal	0.343235	0.0667624		0.306841	0.0846948		0.381544	0.105761
renewal	0.711789	0.214702	0.1	1.22698	0.191572	-0.0738918	0.115326	0.142478	0.0712741	0.66761	0.84039	-0.138203	0.394299	-0.0342053	0.361212	0.197737	0	-0.21919	0.0739594	0.244949	0.0906091	0.11	-0.34403	0.173205	0.141421	-0.223607	0.141421	-0.227156	0.468129	-0.193649	-0.1	0.2	-0.1249	0.139642	1.1629	0.513872	-0.0861394	-0.120416	1.01781		renewal	0.200715	0.0610023		0.254439	0.0805418		0.144164	0.0925815
renewal	-0.386282	-0.17	0.141421	-0.289828	-0.0967988	0.0948156	0.100995	-0.0342053	0.0988433	-0.303645	0.0906091	-0.0654981	-0.0883742	0.0396232	-0.156859	-0.0861394	0.175784	-0.123288	0.0559464	-0.223607	0.100995	0	-0.372901	0.173205	-0.141421	-0.223607	-0.264575	-0.195704	-0.233024	0.348548	-0.2	0.173205	-0.41926	-0.185472	0.781373	0.218403	-0.108167	0.512732	-0.31684		renewal	-0.0404871	0.0398188		-0.0613243	0.0359728		-0.0185532	0.0733534
renewal	-0.24454	-0.0790569	0.1	-0.270924	0.0484768	0.139642	0	-0.0987927	0.121847	-0.31496	-0.111803	-0.0738918	0.407932	-0.0790569	-0.384255	-0.139642	-0.0987927	-0.128075	0.0593296	-0.1	0.118603	-0.0883742	-0.260768	0	0.1	-0.2	-0.264575	-0.201494	1.19684	-0.21095	-0.223607	0.2	-0.147986	-0.160624	-0.35631	-0.134164	-0.0522494	-0.145258	0.75338		renewal	-0.0339513	0.0468226		-0.0623282	0.0402252		-0.00408092	0.0872108
renewal	-0.226274	-0.0684105	0.1	-0.316228	-0.138203	0.0988433	-0.193649	-0.0483735	0.139642	-0.0814862	-0.0967988	-0.0654981	-0.104403	-0.0684105	-0.163095	-0.180053	-0.0987927	-0.0654981	-0.0947629	0.2	0.0948156	0.0838451	-0.201494	0.141421	0.1	-0.244949	-0.264575	-0.163095	0.334834	-0.165227	-0.264575	0.141421	-0.113578	-0.0654981	0.752337	0.319916	-0.0654981	-0.106301	-0.147986		renewal	-0.0334779	0.0324857		-0.0735725	0.0282731		0.00872701	0.0590922
renewal	0.654017	0.126491	-0.1	-0.29189	-0.12	0.0988433	0.108167	0.0968504	0.139642	-0.528848	-0.172337	0	-0.117047	0.0884308	0.880344	0.0342053	-0.055857	0	0	-0.141421	0	0.0396232	0	0.360555	-0.1	-0.141421	-0.223607	-0.106301	0.298496	0.0861394	-0.2	0.1	-0.115326	-0.10247	0.437944	-0.234684	0	0.129615	-0.268887		renewal	0.0169043	0.040675		0.0349795	0.0670705		-0.00212222	0.0461714
renewal	0.397752	0	0.1	-0.460547	-0.128075	0.052345	0.168819	0.0968504	0.0988433	-0.239583	0.441945	0.0988433	-0.121655	0.0655744	-0.226274	-0.1249	-0.0712741	0	-0.0883742	0.685565	0	-0.0342053	-0.0765506	0.1	0.1	-0.141421	-0.223607	0.152971	-0.251552	-0.0790569	0.173205	0	-0.0905539	0.631222	0.211896	0.168819	0	0	-0.319294		renewal	0.0273777	0.0372022		0.0372928	0.0573669		0.0169407	0.048259
renewal	-0.161864	0.0838451	0.1	-0.226274	-0.145258	-0.0394968	-0.0654981	0.0906091	0.139642	-0.189473	-0.247588	0.0342053	-0.115326	0.0739594	-0.146629	-0.136748	-0.0765506	0.100995	-0.0814862	-0.1	-0.055857	0.118603	-0.0712741	0.223607	-0.1	-0.1	-0.264575	0	-0.313688	-0.0522494	0.173205	0.173205	-0.0712741	-0.177764	-0.313688	-0.280897	0	-0.0394968	-0.318067		renewal	-0.0661319	0.0233594		-0.0554468	0.0270303		-0.0773795	0.0392303
renewal	0.213789	0	0	-0.297153	-0.142478	-0.100995	-0.1249	0.115326	0	-0.25923	-0.132665	0	-0.141067	0	1.57532	-0.106301	0	0.0396232	0.0593296	0.223607	0.254558	0.0593296	0.0559464	0.2	0.141421	0	-0.223607	0.0927362	0.396769	0.498437	-0.141421	0	-0.0987927	-0.0926823	-0.176918	-0.195704	0	0.0442719	-0.248395		renewal	0.0381579	0.0489903		0.0461104	0.0858949		0.0297869	0.0468501
renewal	0.299166	0	0	-0.187617	-0.0905539	-0.0738918	0.115326	0.18	0.0593296	-0.151658	-0.249199	0.0442719	0.745562	0	0.890929	0.0593296	0	0.0342053	0	0	0.137113	0	0.108167	0.264575	0.1	-0.1	-0.173205	0.192614	0.304274	-0.168819	0.173205	0	0.0765506	0.0655744	0.646804	-0.141067	0.11	-0.0790569	-0.172337		renewal	0.0774254	0.0387934		0.08376	0.0625896		0.0707574	0.0465168
renewal (1-10)	0.245781	0.010757	0.0682843	-0.0238929	-0.0422571	0.0295057	0.0143099	0.0757306	0.0967908	-0.0440925	0.0557232	-0.0296855	0.0723172	0.0221562	0.324371	-0.00313808	-0.0139286	0.0385643	0.0188392	0.105367	0.0893808	0.0477501	-0.0541664	0.177799	0.0514626	-0.117501	-0.122239	0.028223	0.178369	0.0408341	0.00457558	0.112925	-0.121512	0.0225367	0.386577	0.0903568	-0.0153577	0.0663382	0.178238		renewal (1-10)	0.0529768	0.0171685		0.0510751	0.0206197		0.0549785	0.0283627
renewal (2-10)	0.139728	0.0119523	0.0601579	-0.123721	-0.0690353	0.0218016	0.0249539	0.0600824	0.0965628	-0.155697	0.0402836	-0.0184189	0.0955467	0.00954612	0.2923	-0.0536125	-0.0250537	-0.0401364	-0.00178425	0.087677	0.0823153	0.0320913	-0.129212	0.181841	0.0379357	-0.152778	-0.195656	-0.0506034	0.244564	0.00701916	-0.0677764	0.109759	-0.122791	0.00576988	0.349594	0.026055	-0.0224504	0.0217876	-0.00229036		renewal (2-10)	0.0207258	0.0186049		0.0226567	0.021812		0.0186934	0.031159

## Sheet: Comparison LINE GRAPHS
PTO RICO	PTO RICO	PTO RICO	PTO RICO	PTO RICO	PTO RICO	PTO RICO	PTO RICO		BOSTON	BOSTON	BOSTON	BOSTON	BOSTON	BOSTON	BOSTON	BOSTON
ALL	39		FEMALES	20		MALES	19	ID	ALL	39		FEMALES	20		MALES	19
AVERAGE	STD ERR		AVERAGE	STD ERR		AVERAGE	STD ERR	SEX	AVERAGE	STD ERR		AVERAGE	STD ERR		AVERAGE	STD ERR														Females PR		Males PR		Females Boston		Males Boston
CS+	CS+	CS+	CS+	CS+	CS+	CS+	CS+	CS+	CS+	CS+	CS+	CS+	CS+	CS+	CS+	CS+														0.131772	0.0676988	0.231066	0.103895	0.196783	0.0871601	-0.034583	0.0747897
0.180146	0.0610815		0.131772	0.0676988		0.231066	0.103895	hbt	0.0840662	0.0599222		0.196783	0.0871601		-0.034583	0.0747897														0.0124985	0.0598921	0.196836	0.0756684	-0.00610682	0.0542176	-0.0298977	0.045023
0.102304	0.0496436		0.0124985	0.0598921		0.196836	0.0756684	hbt	-0.0176972	0.0350034		-0.00610682	0.0542176		-0.0298977	0.045023														0.0276657	0.0510308	0.1523	0.0944585	0.100341	0.080849	-0.0144663	0.0511029
0.0883851	0.0531872		0.0276657	0.0510308		0.1523	0.0944585	hbt	0.0444092	0.0486349		0.100341	0.080849		-0.0144663	0.0511029														0.0830203	0.0475512	0.253749	0.0953843	0.0637873	0.052534	-0.0493668	0.0304767
0.166196	0.0535816		0.0830203	0.0475512		0.253749	0.0953843	hbt	0.00866093	0.0317202		0.0637873	0.052534		-0.0493668	0.0304767
																														0.346897	0.0972679	0.525092	0.086007	0.284361	0.101836	0.562285	0.132335
0.43371	0.0658917		0.346897	0.0972679		0.525092	0.086007	cond	0.41976	0.0849017		0.284361	0.101836		0.562285	0.132335														0.644901	0.134253	0.697138	0.0915515	0.626274	0.106211	0.858675	0.118689
0.67035	0.0810781		0.644901	0.134253		0.697138	0.0915515	cond	0.739495	0.0806131		0.626274	0.106211		0.858675	0.118689														0.444178	0.132013	0.601684	0.0815053	0.300032	0.114452	0.468292	0.118255
0.520912	0.0785158		0.444178	0.132013		0.601684	0.0815053	cond	0.382005	0.0822925		0.300032	0.114452		0.468292	0.118255														0.36778	0.132445	0.587292	0.0906121	0.281987	0.108385	0.449914	0.100272
0.474722	0.081911		0.36778	0.132445		0.587292	0.0906121	cond	0.363797	0.0742818		0.281987	0.108385		0.449914	0.100272														0.27373	0.128422	0.659536	0.118598	0.0138193	0.0694523	0.0983792	0.102159
0.461686	0.0919418		0.27373	0.128422		0.659536	0.118598	cond	0.0550152	0.0607639		0.0138193	0.0694523		0.0983792	0.102159
																														0.291386	0.0943528	0.723203	0.101263	0.190163	0.0802077	0.489452	0.124886
0.501758	0.0766483		0.291386	0.0943528		0.723203	0.101263	early ext	0.33597	0.0764048		0.190163	0.0802077		0.489452	0.124886														0.127146	0.0671946	0.46919	0.107605	0.0886927	0.0873288	0.0968405	0.0961166
0.293782	0.0678155		0.127146	0.0671946		0.46919	0.107605	early ext	0.0926621	0.0639362		0.0886927	0.0873288		0.0968405	0.0961166														0.135863	0.0612323	0.450117	0.122171	-0.0130054	0.0682997	0.117212	0.0846497
0.288961	0.071099		0.135863	0.0612323		0.450117	0.122171	early ext	0.0504339	0.0544168		-0.0130054	0.0682997		0.117212	0.0846497														0.144227	0.0628892	0.310612	0.090051	0.040397	0.0647913	0.0811411	0.0628848
0.225286	0.0553848		0.144227	0.0628892		0.310612	0.090051	early ext	0.0602467	0.04472		0.040397	0.0647913		0.0811411	0.0628848														0.121951	0.0780826	0.305147	0.0960272	0.049478	0.0482866	0.110441	0.070817
0.2112	0.0625454		0.121951	0.0780826		0.305147	0.0960272	early ext	0.079178	0.0421853		0.049478	0.0482866		0.110441	0.070817
																														0.290672	0.0974942	0.442662	0.148584	0.0823237	0.0878248	0.286852	0.108618
0.364718	0.0876574		0.290672	0.0974942		0.442662	0.148584	late ext	0.181966	0.0705361		0.0823237	0.0878248		0.286852	0.108618														-0.0245469	0.03942	0.40432	0.0981752	0.0262491	0.048632	0.194277	0.106476
0.184388	0.0619026		-0.0245469	0.03942		0.40432	0.0981752	late ext	0.108109	0.0583809		0.0262491	0.048632		0.194277	0.106476														0.0569248	0.0398081	0.44654	0.0868816	0.000785544	0.0672575	0.0929742	0.0850436
0.246737	0.0560919		0.0569248	0.0398081		0.44654	0.0868816	late ext	0.0456979	0.0537102		0.000785544	0.0672575		0.0929742	0.0850436														0.0455773	0.0377819	0.315867	0.135278	0.0588382	0.0596182	0.0454205	0.0685262
0.177257	0.0711999		0.0455773	0.0377819		0.315867	0.135278	late ext	0.0523014	0.0446789		0.0588382	0.0596182		0.0454205	0.0685262														0.0861385	0.0325014	0.270104	0.11097	0.0843609	0.0659891	0.16578	0.119977
0.175763	0.0577504		0.0861385	0.0325014		0.270104	0.11097	late ext	0.124027	0.0669471		0.0843609	0.0659891		0.16578	0.119977
																														0.141361	0.0750848	0.534265	0.116099	0.0763582	0.0835809	0.345304	0.0933132
0.332776	0.0746396		0.141361	0.0750848		0.534265	0.116099	recall	0.207383	0.0653924		0.0763582	0.0835809		0.345304	0.0933132														0.0598786	0.0437139	0.379375	0.0769518	-0.0068938	0.0448486	0.220715	0.101992
0.215531	0.0502754		0.0598786	0.0437139		0.379375	0.0769518	recall	0.103992	0.0570691		-0.0068938	0.0448486		0.220715	0.101992														0.0476446	0.0358645	0.292883	0.0851813	0.0306747	0.0676167	0.12435	0.0764398
0.16712	0.0489862		0.0476446	0.0358645		0.292883	0.0851813	recall	0.0763112	0.0507779		0.0306747	0.0676167		0.12435	0.0764398														0.0561924	0.0378795	0.319745	0.079652	0.086214	0.068412	0.113052	0.0942981
0.18459	0.0478402		0.0561924	0.0378795		0.319745	0.079652	recall	0.0992892	0.0570685		0.086214	0.068412		0.113052	0.0942981														0.115217	0.074731	0.393603	0.112239	0.0811267	0.0531068	0.00470191	0.0774057
0.250841	0.0696323		0.115217	0.074731		0.393603	0.112239	recall	0.0438941	0.0463061		0.0811267	0.0531068		0.00470191	0.0774057
																														0.398691	0.0763887	0.880874	0.105722	0.638091	0.122903	0.767219	0.128062
0.633601	0.0748609		0.398691	0.0763887		0.880874	0.105722	renewal	0.700999	0.0881325		0.638091	0.122903		0.767219	0.128062		PR ♀	PR ♂											0.199426	0.0613692	0.782392	0.117709	0.16066	0.0698584	0.301019	0.106355
0.483435	0.0799841		0.199426	0.0613692		0.782392	0.117709	renewal	0.22904	0.0631758		0.16066	0.0698584		0.301019	0.106355														0.135616	0.0710141	0.470448	0.132205	0.071846	0.0522182	0.207262	0.105981
0.298739	0.077869		0.135616	0.0710141		0.470448	0.132205	renewal	0.137818	0.0584098		0.071846	0.0522182		0.207262	0.105981														0.158145	0.0747769	0.448112	0.0944198	0.0362573	0.0249682	0.0549713	0.0608169
0.299411	0.0635914		0.158145	0.0747769		0.448112	0.0944198	renewal	0.0453744	0.03187		0.0362573	0.0249682		0.0549713	0.0608169														0.185943	0.0806166	0.390713	0.0893349	0.0415934	0.0681303	0.0395764	0.0482073
0.285703	0.0615126		0.185943	0.0806166		0.390713	0.0893349	renewal	0.0406108	0.0415513		0.0415934	0.0681303		0.0395764	0.0482073
0.391953	0.0870578		0.175348	0.0762657		0.619957	0.144042	reinstate	0.0647375	0.0411463		0.0816457	0.0504138		0.0469393	0.0669188
0.310113	0.0886464		0.0733629	0.0701116		0.559324	0.147859	reinstate	0.0157987	0.0249093		0.0488815	0.0424519		-0.0190253	0.023557
0.294388	0.087801		0.0135292	0.0496246		0.590029	0.145605	reinstate	-0.0126077	0.0154621		-0.0223196	0.0244423		-0.00238464	0.0189964
0.266812	0.0759026		0.0628711	0.048889		0.481487	0.131594	reinstate	0.0539284	0.0270225		0.054472	0.0395339		0.0533561	0.0377841
0.27251	0.0855596		0.045748	0.0717306		0.511207	0.140828	reinstate	0.00519388	0.0155616		0.00301038	0.0240634		0.00749229	0.0201349
																																PTO RICO
PTO RICO	PTO RICO	PTO RICO	PTO RICO	PTO RICO	PTO RICO	PTO RICO	PTO RICO		BOSTON	BOSTON	BOSTON	BOSTON	BOSTON	BOSTON	BOSTON	BOSTON																MALES
ALL	39		FEMALES	20		MALES	19	ID	ALL	39		FEMALES	20		MALES	19																AVERAGE
AVERAGE	STD ERR		AVERAGE	STD ERR		AVERAGE	STD ERR	SEX	AVERAGE	STD ERR		AVERAGE	STD ERR		AVERAGE	STD ERR																CS -
CS -	CS -	CS -	CS -	CS -	CS -	CS -	CS -	CS -	CS -	CS -	CS -	CS -	CS -	CS -	CS -	CS -																0.25832
0.162124	0.051374		0.0707378	0.0506313		0.25832	0.087098	hbt	0.0804763	0.0551388		0.11321	0.0763313		0.0460195	0.0810685																0.269705
0.158539	0.0545825		0.0529308	0.0376853		0.269705	0.0999668	hbt	0.178595	0.0582371		0.118098	0.0535091		0.242276	0.105243																0.223646
0.139575	0.0521044		0.0597083	0.0442229		0.223646	0.0939456	hbt	0.0499963	0.0457186		0.0748009	0.0753661		0.0238861	0.0516962																0.245608
0.163272	0.0459944		0.0850522	0.0572609		0.245608	0.0692067	hbt	-0.00501464	0.0391926		-0.00468329	0.0476915		-0.00536343	0.0642577
																																0.53178
0.449965	0.0607582		0.372241	0.0826365		0.53178	0.0876588	cond	0.362483	0.0779836		0.394288	0.105335		0.329004	0.117911																0.323674
0.401413	0.0703377		0.475266	0.108182		0.323674	0.0882057	cond	0.276529	0.0741872		0.155485	0.091579		0.403943	0.113014																0.422092
0.370023	0.064819		0.320558	0.112953		0.422092	0.0611297	cond	0.235432	0.0557187		0.168643	0.06503		0.305736	0.0906582																0.272095
0.157596	0.0797719		0.0488228	0.115658		0.272095	0.106264	cond	-0.0467655	0.0498866		0.0298711	0.0715481		-0.127436	0.066267																0.125344
0.082226	0.07674		0.0412642	0.117859		0.125344	0.0994166	cond	-0.0216519	0.0617214		0.0708399	0.0885027		-0.119012	0.0823289
																																0.313211
0.155291	0.0684477		0.00526674	0.0564833		0.313211	0.118556	early ext	0.0613911	0.0654351		0.111534	0.092319		0.00860884	0.0937158																0.327668
0.163398	0.0615907		0.00734183	0.0476337		0.327668	0.104851	early ext	0.0870756	0.0607874		0.0816722	0.0855472		0.0927634	0.0887535																0.162992
0.0894025	0.0451149		0.0194922	0.0443168		0.162992	0.0777882	early ext	0.110058	0.0539979		0.142752	0.0820115		0.0756425	0.0709472																-0.0860882
-0.0364385	0.0334397		0.0107287	0.0380593		-0.0860882	0.0544893	early ext	-0.0465234	0.0372441		-0.0738138	0.0356572		-0.0177968	0.0671472																0.137688
0.0901562	0.056523		0.0450013	0.0439471		0.137688	0.107022	early ext	0.0495778	0.0381436		0.0208898	0.0412731		0.0797757	0.0656747
																																0.249641
0.163296	0.0694423		0.0812685	0.0761719		0.249641	0.116798	late ext	0.0824583	0.0455076		0.102531	0.0665815		0.0613295	0.063246																0.0907152
0.0482321	0.0490632		0.00787328	0.0390618		0.0907152	0.0924138	late ext	0.0769791	0.0338894		0.131942	0.0448013		0.0191238	0.0488264																0.0645872
0.0550107	0.0530019		0.045913	0.0441893		0.0645872	0.099968	late ext	0.0188292	0.0325285		-0.00269007	0.0432268		0.041481	0.0495314																0.16198
0.10109	0.063108		0.0432441	0.029153		0.16198	0.126143	late ext	0.0181135	0.0274714		0.0491637	0.0397952		-0.0145709	0.0373486																0.17174
0.0999751	0.0514671		0.0317983	0.0389814		0.17174	0.0960837	late ext	0.0928025	0.0558777		0.0990341	0.0693325		0.0862428	0.090467
																																0.145915
0.0799678	0.0544279		0.0173177	0.0468986		0.145915	0.0996093	recall	0.252886	0.0759685		0.144479	0.0953899		0.366999	0.116136																0.268573
0.132631	0.0470153		0.0034853	0.0362649		0.268573	0.0782001	recall	0.043182	0.0572781		0.0838992	0.0638116		0.000321787	0.0974339																0.204433
0.120608	0.0515711		0.040973	0.0449043		0.204433	0.0923209	recall	0.00512235	0.045448		0.00627749	0.0458597		0.00390641	0.0813244																0.105398
0.0476408	0.049586		-0.00722852	0.0243609		0.105398	0.0981523	recall	-0.011389	0.0372977		0.0206381	0.0470273		-0.0451018	0.0587176																0.314229
0.163509	0.0560247		0.0203253	0.0326786		0.314229	0.0997689	recall	0.0750962	0.0465703		0.0932449	0.0516404		0.0559923	0.0799721
																																0.15426
0.157868	0.0620221		0.161296	0.0693637		0.15426	0.106404	renewal	0.247531	0.0668557		0.239859	0.0859901		0.255606	0.105573																0.242826
0.184837	0.063616		0.129747	0.0686009		0.242826	0.109287	renewal	0.00260081	0.0477427		0.00390994	0.0374402		0.00122278	0.0912114																0.0888773
0.132512	0.0577988		0.173965	0.0606468		0.0888773	0.100913	renewal	-0.0239933	0.0348738		-0.0245975	0.0408582		-0.0233572	0.0584396																0.143763
0.0943894	0.0513027		0.0474843	0.0484871		0.143763	0.092352	renewal	0.0351417	0.0452147		-0.0413685	0.0342836		0.115679	0.0827666																0.208694
0.102935	0.0536549		0.00246447	0.0429819		0.208694	0.0959719	renewal	0.13569	0.0475693		0.114489	0.0785771		0.158006	0.0537704
																																0.625551
0.309971	0.0915266		0.0101695	0.0605341		0.625551	0.146425	reinstate	0.037421	0.0314129		0.069864	0.0517275		0.00327053	0.034302																0.56756
0.299187	0.0938491		0.0442325	0.0445397		0.56756	0.167808	reinstate	0.0392038	0.0200771		0.0576767	0.0316296		0.0197586	0.0243757																0.250929
0.13265	0.0717396		0.0202842	0.0395796		0.250929	0.138006	reinstate	0.01225	0.0152967		0.00826494	0.0222391		0.0164448	0.0215063																0.405718
0.236265	0.0889854		0.0752853	0.0662509		0.405718	0.162251	reinstate	0.0296097	0.0188992		0.0241781	0.0307578		0.035327	0.0222053																0.264696
0.135035	0.0966188		0.011856	0.0777147		0.264696	0.178663	reinstate	-0.026338	0.0211637		-0.0354265	0.0307296		-0.0167713	0.0296945
PTO RICO	PTO RICO	PTO RICO	PTO RICO	PTO RICO	PTO RICO	PTO RICO	PTO RICO		BOSTON	BOSTON	BOSTON	BOSTON	BOSTON	BOSTON	BOSTON	BOSTON
ALL	39		FEMALES	20		MALES	19	ID	ALL	39		FEMALES	20		MALES	19
AVERAGE	STD ERR		AVERAGE	STD ERR		AVERAGE	STD ERR	SEX	AVERAGE	STD ERR		AVERAGE	STD ERR		AVERAGE	STD ERR
CS+ CS-	CS+ CS-	CS+ CS-	CS+ CS-	CS+ CS-	CS+ CS-	CS+ CS-	CS+ CS-	CS+ CS-	CS+ CS-	CS+ CS-	CS+ CS-	CS+ CS-	CS+ CS-	CS+ CS-	CS+ CS-	CS+ CS-
0.0180221	0.0527816		0.0610344	0.0386919		-0.0272541	0.100929	hbt	0.00358987	0.0635625		0.0835726	0.102788		-0.0806025	0.070713
-0.0562345	0.0516909		-0.0404323	0.0535872		-0.0728684	0.0914211	hbt	-0.196292	0.0702376		-0.124205	0.0803586		-0.272174	0.116529
-0.0511902	0.0489928		-0.0320426	0.0477171		-0.0713456	0.0884723	hbt	-0.00558709	0.0658738		0.0255399	0.12373		-0.0383524	0.0409571
0.00292421	0.0430797		-0.00203183	0.0406663		0.00814109	0.0787504	hbt	0.0136756	0.0418695		0.0684706	0.0445101		-0.0440034	0.070957
-0.0162555	0.0595056		-0.0253439	0.070367		-0.00668869	0.0991583	cond	0.0572772	0.0668105		-0.109927	0.0851981		0.233281	0.0890019
0.268937	0.0784726		0.169635	0.103776		0.373465	0.116339	cond	0.462966	0.0887064		0.470789	0.116848		0.454732	0.137551
0.150889	0.0671715		0.123621	0.109407		0.179592	0.0785038	cond	0.146573	0.0977101		0.131389	0.114149		0.162556	0.163909
0.317125	0.0927897		0.318957	0.112316		0.315197	0.152619	cond	0.410563	0.0880146		0.252116	0.115544		0.577349	0.125384
0.379461	0.0851514		0.232466	0.0786037		0.534192	0.148193	cond	0.0766671	0.094134		-0.0570206	0.128078		0.217391	0.134263
0.346467	0.0765713		0.286119	0.0932895		0.409992	0.123693	early ext	0.274579	0.10555		0.0786286	0.10123		0.480843	0.179671
0.130384	0.0737197		0.119804	0.061426		0.141522	0.139083	early ext	0.00558652	0.0661023		0.0070205	0.0456309		0.00407706	0.128922
0.199558	0.0760128		0.116371	0.0641402		0.287125	0.140129	early ext	-0.0596238	0.0543193		-0.155758	0.0824581		0.0415697	0.0642004
0.261725	0.0584856		0.133498	0.0531851		0.3967	0.0985182	early ext	0.10677	0.0555606		0.114211	0.0874234		0.0989378	0.0698441
0.121044	0.0645369		0.0769493	0.0962518		0.167459	0.086725	early ext	0.0296003	0.0482731		0.0285882	0.0710683		0.0306656	0.0669771
0.201422	0.0845296		0.209404	0.0809102		0.193021	0.153887	late ext	0.0995072	0.0911199		-0.0202069	0.120933		0.225522	0.134198
0.136156	0.0638566		-0.0324202	0.0397068		0.313605	0.111834	late ext	0.0311298	0.0667111		-0.105692	0.0773544		0.175153	0.101928
0.191727	0.0738975		0.0110118	0.0510817		0.381953	0.129785	late ext	0.0268688	0.0415662		0.00347561	0.0517399		0.0514932	0.066684
0.0761673	0.0715703		0.00233327	0.027789		0.153887	0.14382	late ext	0.0341879	0.0519543		0.00967454	0.0596089		0.0599914	0.0876163
0.0757878	0.0891284		0.0543401	0.0424827		0.0983643	0.179897	late ext	0.0312242	0.0893823		-0.0146732	0.0882726		0.0795373	0.160341
0.252808	0.0762774		0.124043	0.0743096		0.38835	0.130716	recall	-0.0455032	0.0684711		-0.0681208	0.0755879		-0.0216952	0.117924
0.0829004	0.0569841		0.0563933	0.0445448		0.110803	0.108545	recall	0.0608103	0.0705652		-0.090793	0.0595154		0.220393	0.121996
0.0465122	0.0542107		0.00667161	0.051399		0.0884497	0.0980248	recall	0.0711889	0.0706389		0.0243972	0.0734685		0.120443	0.123946
0.136949	0.0596915		0.063421	0.0490849		0.214347	0.110064	recall	0.110678	0.0579886		0.065576	0.0854869		0.158154	0.0787871
0.0873322	0.0749114		0.0948917	0.0784564		0.0793748	0.132179	recall	-0.0312021	0.0583798		-0.0121183	0.0818151		-0.0512904	0.0853679
0.475733	0.0872042		0.237395	0.0926147		0.726614	0.128856	renewal	0.453469	0.0760118		0.398232	0.0978695		0.511613	0.11844
0.298598	0.102402		0.0696789	0.0813484		0.539566	0.178318	renewal	0.226439	0.0664228		0.15675	0.0949031		0.299796	0.092349
0.166227	0.0890729		-0.038349	0.0798016		0.38157	0.149268	renewal	0.161811	0.0747743		0.0964435	0.0622073		0.230619	0.139341
0.205022	0.0784612		0.110661	0.0851493		0.304349	0.132484	renewal	0.0102327	0.033435		0.0776258	0.0416185		-0.0607075	0.0487286
0.182768	0.076801		0.183479	0.0754833		0.182019	0.138668	renewal	-0.0950788	0.0713536		-0.0728958	0.121096		-0.118429	0.0755633
0.0819818	0.0652911		0.165179	0.0741098		-0.00559403	0.107421	reinstate	0.0273165	0.0360113		0.0117818	0.0189313		0.0436688	0.072058
0.0109259	0.08554		0.0291304	0.100216		-0.00823681	0.143208	reinstate	-0.0234051	0.014759		-0.00879519	0.0202181		-0.038784	0.021543
0.161738	0.0878323		-0.00675504	0.0716673		0.3391	0.155932	reinstate	-0.0248577	0.0236045		-0.0305846	0.0344437		-0.0188295	0.0330497
0.0305468	0.0909215		-0.0124143	0.0926615		0.075769	0.161433	reinstate	0.0243187	0.0342384		0.0302939	0.058017		0.0180291	0.0365455
0.137476	0.0781455		0.033892	0.052436		0.246511	0.148726	reinstate	0.0315319	0.0233238		0.0384369	0.0372814		0.0242636	0.0284127

## Sheet: Comparison BAR GRAPHS
	PTO RICO	PTO RICO	PTO RICO	PTO RICO	PTO RICO	PTO RICO	PTO RICO	PTO RICO		BOSTON	BOSTON	BOSTON	BOSTON	BOSTON	BOSTON	BOSTON	BOSTON														PTO RICO	PTO RICO	PTO RICO	PTO RICO	PTO RICO	PTO RICO	PTO RICO	PTO RICO		BOSTON	BOSTON	BOSTON	BOSTON	BOSTON	BOSTON	BOSTON	BOSTON
ID	ALL	39		FEMALES	20		MALES	19	ID	ALL	39		FEMALES	20		MALES	19													ID	ALL	39		FEMALES	20		MALES	19	ID	ALL	39		FEMALES	20		MALES	19
SEX	AVERAGE	STD ERR		AVERAGE	STD ERR		AVERAGE	STD ERR	SEX	AVERAGE	STD ERR		AVERAGE	STD ERR		AVERAGE	STD ERR													SEX	AVERAGE	STD ERR		AVERAGE	STD ERR		AVERAGE	STD ERR	SEX	AVERAGE	STD ERR		AVERAGE	STD ERR		AVERAGE	STD ERR
CS+	CS+	CS+	CS+	CS+	CS+	CS+	CS+	CS+	CS+	CS+	CS+	CS+	CS+	CS+	CS+	CS+	CS+													CS+	CS+	CS+	CS+	CS+	CS+	CS+	CS+	CS+	CS+	CS+	CS+	CS+	CS+	CS+	CS+	CS+	CS+
HBT 2-4	0.118962	0.0386893		0.0410615	0.0374989		0.200962	0.064773	HBT 2-4	0.011791	0.0257322		0.0526738	0.037483		-0.0312436	0.0332803													HBT 2-4	0.118962	0.0386893		0.0410615	0.0374989		0.200962	0.064773	HBT 2-4	0.011791	0.0257322		0.0526738	0.037483		-0.0312436	0.0332803
P COND	0.830357	0.0765396		0.763049	0.128013		0.901208	0.0814496	P COND	0.892657	0.0774621		0.736361	0.0999708		1.05718	0.109383													P COND	0.830357	0.0765396		0.763049	0.128013		0.901208	0.0814496	P COND	0.892657	0.0774621		0.736361	0.0999708		1.05718	0.109383
early ext 1	0.501758	0.0766483		0.291386	0.0943528		0.723203	0.101263	early ext 1	0.33597	0.0764048		0.190163	0.0802077		0.489452	0.124886													AVG L EXT	0.229773	0.0423352		0.0909532	0.0234894		0.375899	0.0695718	AVG L EXT	0.10242	0.0366317		0.0505115	0.0390626		0.157061	0.0616112
AVG E EXT	0.304198	0.0505868		0.164114	0.050571		0.451654	0.0767593	AVG E EXT	0.123698	0.0329724		0.071145	0.0320045		0.179017	0.056934													RECALL 1-2	0.274153	0.0563836		0.10062	0.0529715		0.45682	0.0839264	RECALL 1-2	0.155688	0.0490364		0.0347322	0.0416388		0.283009	0.0820805
AVG L EXT	0.229773	0.0423352		0.0909532	0.0234894		0.375899	0.0695718	AVG L EXT	0.10242	0.0366317		0.0505115	0.0390626		0.157061	0.0616112													RENEWAL 1-2	0.558518	0.0729384		0.299058	0.0606099		0.831633	0.104359	RENEWAL 1-2	0.46502	0.0650479		0.399375	0.0833771		0.534119	0.100468
late ext 10	0.175763	0.0577504		0.0861385	0.0325014		0.270104	0.11097	late ext 10	0.124027	0.0669471		0.0843609	0.0659891		0.16578	0.119977
RECALL 1-2	0.274153	0.0563836		0.10062	0.0529715		0.45682	0.0839264	RECALL 1-2	0.155688	0.0490364		0.0347322	0.0416388		0.283009	0.0820805
AVG RECALL	0.230171	0.0412378		0.0840587	0.0294241		0.383974	0.0620037	AVG RECALL	0.106174	0.0332656		0.053496	0.0350936		0.161625	0.0556215
RENEWAL 1-2	0.558518	0.0729384		0.299058	0.0606099		0.831633	0.104359	RENEWAL 1-2	0.46502	0.0650479		0.399375	0.0833771		0.534119	0.100468
AVG RENEWAL	0.400178	0.0552924		0.215564	0.0510305		0.594508	0.0791423	AVG RENEWAL	0.230768	0.0345713		0.18969	0.0433559		0.27401	0.0537395
	PTO RICO	PTO RICO	PTO RICO	PTO RICO	PTO RICO	PTO RICO	PTO RICO	PTO RICO		BOSTON	BOSTON	BOSTON	BOSTON	BOSTON	BOSTON	BOSTON	BOSTON
ID	ALL	39		FEMALES	20		MALES	19	ID	ALL	39		FEMALES	20		MALES	19
SEX	AVERAGE	STD ERR		AVERAGE	STD ERR		AVERAGE	STD ERR	SEX	AVERAGE	STD ERR		AVERAGE	STD ERR		AVERAGE	STD ERR
CS -	CS -	CS -	CS -	CS -	CS -	CS -	CS -	CS -	CS -	CS -	CS -	CS -	CS -	CS -	CS -	CS -	CS -
HBT 2-4	0.153795	0.0403419		0.0658971	0.0279886		0.246319	0.0724883	HBT 2-4	0.0745256	0.0303404		0.0627386	0.0516		0.086933	0.0318422
P COND	0.689276	0.0598355		0.622354	0.108082		0.75972	0.0446916	P COND	0.639882	0.0579745		0.580223	0.0792193		0.702682	0.084642
early ext 1	0.155291	0.0684477		0.00526674	0.0564833		0.313211	0.118556	early ext 1	0.0613911	0.0654351		0.111534	0.092319		0.00860884	0.0937158
AVG E EXT	0.0923619	0.0383021		0.0175661	0.0353347		0.171094	0.0655623	AVG E EXT	0.0523158	0.0312642		0.0566069	0.0299216		0.0477987	0.0569089
AVG L EXT	0.0935207	0.0305707		0.0420194	0.0212364		0.147733	0.0568358	AVG L EXT	0.0578365	0.0158137		0.075996	0.0233272		0.0387212	0.0209629																BOSTON	BOSTON	PTO RICO	PTO RICO
																																ID	MALES	19	MALES	19
late ext 10	0.0999751	0.0514671		0.0317983	0.0389814		0.17174	0.0960837	late ext 10	0.0928025	0.0558777		0.0990341	0.0693325		0.0862428	0.090467															SEX	AVERAGE	STD ERR	AVERAGE	STD ERR
																																CS+	CS+	CS+	CS+	CS+
RECALL 1-2	0.106299	0.0422587		0.0104015	0.035832		0.207244	0.0721664	RECALL 1-2	0.148034	0.0401817		0.114189	0.04433		0.183661	0.0683773															HBT 2-4	-0.0312436	0.0332803	0.200962	0.064773
AVG RECALL	0.108871	0.0270976		0.0149746	0.0232651		0.20771	0.0390148	AVG RECALL	0.0729796	0.0239366		0.0697077	0.0211687		0.0764236	0.0445381															P COND	1.05718	0.109383	0.901208	0.0814496
RENEWAL 1-2	0.171352	0.0389477		0.145522	0.0499684		0.198543	0.0609833	RENEWAL 1-2	0.125066	0.0353838		0.121884	0.0464589		0.128415	0.0550084															AVG E EXT	0.179017	0.056934	0.451654	0.0767593
AVG RENEWAL	0.134508	0.0263153		0.102991	0.0362904		0.167684	0.0376597	AVG RENEWAL	0.0793939	0.0229828		0.0584584	0.0288195		0.101431	0.0362414															AVG L EXT	0.157061	0.0616112	0.375899	0.0695718
																																AVG RECALL	0.161625	0.0556215	0.383974	0.0620037
CS+ minus CS-	CS+ minus CS-	CS+ minus CS-	CS+ minus CS-	CS+ minus CS-	CS+ minus CS-	CS+ minus CS-	CS+ minus CS-	CS+ minus CS-	CS+ minus CS-	CS+ minus CS-	CS+ minus CS-	CS+ minus CS-	CS+ minus CS-	CS+ minus CS-	CS+ minus CS-	CS+ minus CS-	CS+ minus CS-															AVG RENEWAL	0.27401	0.0537395	0.594508	0.0791423
hbt	0.0180221	0.0527816		0.0610344	0.0386919		-0.0272541	0.100929	hbt	0.00358987	0.0635625		0.0835726	0.102788		-0.0806025	0.070713
hbt	-0.0562345	0.0516909		-0.0404323	0.0535872		-0.0728684	0.0914211	hbt	-0.196292	0.0702376		-0.124205	0.0803586		-0.272174	0.116529
hbt	-0.0511902	0.0489928		-0.0320426	0.0477171		-0.0713456	0.0884723	hbt	-0.00558709	0.0658738		0.0255399	0.12373		-0.0383524	0.0409571
hbt	0.00292421	0.0430797		-0.00203183	0.0406663		0.00814109	0.0787504	hbt	0.0136756	0.0418695		0.0684706	0.0445101		-0.0440034	0.070957
cond	-0.0162555	0.0595056		-0.0253439	0.070367		-0.00668869	0.0991583	cond	0.0572772	0.0668105		-0.109927	0.0851981		0.233281	0.0890019
cond	0.268937	0.0784726		0.169635	0.103776		0.373465	0.116339	cond	0.462966	0.0887064		0.470789	0.116848		0.454732	0.137551
cond	0.150889	0.0671715		0.123621	0.109407		0.179592	0.0785038	cond	0.146573	0.0977101		0.131389	0.114149		0.162556	0.163909
cond	0.317125	0.0927897		0.318957	0.112316		0.315197	0.152619	cond	0.410563	0.0880146		0.252116	0.115544		0.577349	0.125384
cond	0.379461	0.0851514		0.232466	0.0786037		0.534192	0.148193	cond	0.0766671	0.094134		-0.0570206	0.128078		0.217391	0.134263
early ext	0.346467	0.0765713		0.286119	0.0932895		0.409992	0.123693	early ext	0.274579	0.10555		0.0786286	0.10123		0.480843	0.179671
early ext	0.130384	0.0737197		0.119804	0.061426		0.141522	0.139083	early ext	0.00558652	0.0661023		0.0070205	0.0456309		0.00407706	0.128922
early ext	0.199558	0.0760128		0.116371	0.0641402		0.287125	0.140129	early ext	-0.0596238	0.0543193		-0.155758	0.0824581		0.0415697	0.0642004
early ext	0.261725	0.0584856		0.133498	0.0531851		0.3967	0.0985182	early ext	0.10677	0.0555606		0.114211	0.0874234		0.0989378	0.0698441
early ext	0.121044	0.0645369		0.0769493	0.0962518		0.167459	0.086725	early ext	0.0296003	0.0482731		0.0285882	0.0710683		0.0306656	0.0669771
late ext	0.201422	0.0845296		0.209404	0.0809102		0.193021	0.153887	late ext	0.0995072	0.0911199		-0.0202069	0.120933		0.225522	0.134198
late ext	0.136156	0.0638566		-0.0324202	0.0397068		0.313605	0.111834	late ext	0.0311298	0.0667111		-0.105692	0.0773544		0.175153	0.101928
late ext	0.191727	0.0738975		0.0110118	0.0510817		0.381953	0.129785	late ext	0.0268688	0.0415662		0.00347561	0.0517399		0.0514932	0.066684
late ext	0.0761673	0.0715703		0.00233327	0.027789		0.153887	0.14382	late ext	0.0341879	0.0519543		0.00967454	0.0596089		0.0599914	0.0876163
late ext	0.0757878	0.0891284		0.0543401	0.0424827		0.0983643	0.179897	late ext	0.0312242	0.0893823		-0.0146732	0.0882726		0.0795373	0.160341
recall	0.252808	0.0762774		0.124043	0.0743096		0.38835	0.130716	recall	-0.0455032	0.0684711		-0.0681208	0.0755879		-0.0216952	0.117924
recall	0.0829004	0.0569841		0.0563933	0.0445448		0.110803	0.108545	recall	0.0608103	0.0705652		-0.090793	0.0595154		0.220393	0.121996
recall	0.0465122	0.0542107		0.00667161	0.051399		0.0884497	0.0980248	recall	0.0711889	0.0706389		0.0243972	0.0734685		0.120443	0.123946
recall	0.136949	0.0596915		0.063421	0.0490849		0.214347	0.110064	recall	0.110678	0.0579886		0.065576	0.0854869		0.158154	0.0787871
recall	0.0873322	0.0749114		0.0948917	0.0784564		0.0793748	0.132179	recall	-0.0312021	0.0583798		-0.0121183	0.0818151		-0.0512904	0.0853679
renewal	0.475733	0.0872042		0.237395	0.0926147		0.726614	0.128856	renewal	0.453469	0.0760118		0.398232	0.0978695		0.511613	0.11844
renewal	0.298598	0.102402		0.0696789	0.0813484		0.539566	0.178318	renewal	0.226439	0.0664228		0.15675	0.0949031		0.299796	0.092349
renewal	0.166227	0.0890729		-0.038349	0.0798016		0.38157	0.149268	renewal	0.161811	0.0747743		0.0964435	0.0622073		0.230619	0.139341
renewal	0.205022	0.0784612		0.110661	0.0851493		0.304349	0.132484	renewal	0.0102327	0.033435		0.0776258	0.0416185		-0.0607075	0.0487286
renewal	0.182768	0.076801		0.183479	0.0754833		0.182019	0.138668	renewal	-0.0950788	0.0713536		-0.0728958	0.121096		-0.118429	0.0755633
reinstate	0.0819818	0.0652911		0.165179	0.0741098		-0.00559403	0.107421	reinstate	0.0273165	0.0360113		0.0117818	0.0189313		0.0436688	0.072058
reinstate	0.0109259	0.08554		0.0291304	0.100216		-0.00823681	0.143208	reinstate	-0.0234051	0.014759		-0.00879519	0.0202181		-0.038784	0.021543
reinstate	0.161738	0.0878323		-0.00675504	0.0716673		0.3391	0.155932	reinstate	-0.0248577	0.0236045		-0.0305846	0.0344437		-0.0188295	0.0330497
reinstate	0.0305468	0.0909215		-0.0124143	0.0926615		0.075769	0.161433	reinstate	0.0243187	0.0342384		0.0302939	0.058017		0.0180291	0.0365455
reinstate	0.137476	0.0781455		0.033892	0.052436		0.246511	0.148726	reinstate	0.0315319	0.0233238		0.0384369	0.0372814		0.0242636	0.0284127

[truncated: 23 more sheets: BOS Demographics, PR Demographics, Sheet3, Protocol Analysis Puerto Rico, Protocol Analysis Boston, Shock Level, SCL Puerto Ricans, SCL Boston, SCL Graphs, UCR Males, UCR Women, Psycho comp males, Males Bar comp, Females bar comp, UCR-SCL-SL, Sheet6, Sheet4, HBT, Summary fig, Sheet7 …]
